# Supplementary material for: Multi-objective regression test suite optimization using three variants of adaptive neuro fuzzy inference system
Source: PLoS One. 2020 Dec 3;15(12):e0242708. doi: 10.1371/journal.pone.0242708 (PMC7714168; doi:10.1371/journal.pone.0242708)
Supplement: S1 Data — (XLSX) [file pone.0242708.s001.xlsx]

## Sheet: TC History
Test Suite (Previous Date Problem)
TC #	Fault Detection Rate	Execution Time	Requirement Coverage	Requirement Fault Impact
1	0.5	0.009	0.413	1
2	0	0.007	0.33	1
3	0	0.006	0.33	1
4	0	0.004	0.083	1
5	0	0.004	0.083	1
6	0	0.004	0.083	1
7	0	0.003	0.083	1
8	0	0.004	0.083	1
9	0	0.002	0.083	1
10	0	0.002	0.083	1
11	0	0.002	0.083	1
12	0	0.004	0.083	1
13	0	0.004	0.083	1
14	0.333333	0.006	0.083	1
15	0.333333	0.006	0.083	1
16	0	0.004	0.167	0.6
17	0	0.006	0.167	0.6
18	0	0.004	0.167	0.6
19	0	0.005	0.167	0.6
20	0	0.007	0.167	0.6
21	0	0.006	0.167	0.6
22	0.333333	0.005	0.33	0.2
23	0	0.004	0.33	0.2
24	0	0.005	0.33	0.2
25	0	0.003	0.33	0.2
26	0.333333	0.005	0.33	0.2
27	0.333333	0.004	0.33	0.2
28	0	0.004	0.33	0.7
29	0	0.004	0.33	0.7
30	0	0.004	0.33	0.7
31	0	0.005	0.33	0.7
32	0	0.006	0.33	0.7
33	0	0.004	0.33	0.7
