# Supplementary material for: Multi-objective regression test suite optimization using three variants of adaptive neuro fuzzy inference system
Source: PLoS One. 2020 Dec 3;15(12):e0242708. doi: 10.1371/journal.pone.0242708 (PMC7714168; doi:10.1371/journal.pone.0242708)
Supplement: S2 Data — (XLS) [file pone.0242708.s002.xls]

## Sheet: Test History
Test Suite (Siemens Print Tokens)
TC #	ET-Nano	FDR	ET	RC	RFI
1	2315377	0	0.00231538	0.179963	0.722222
2	2183797	0	0.0021838	0.12987	0.611111
3	2170946	0	0.00217095	0.0834879	0.555556
4	2466794	0	0.00246679	0.200371	0.777778
5	2156977	0	0.00215698	0.187384	0.722222
6	2166196	0	0.0021662	0.185529	0.722222
7	2181004	0	0.002181	0.155844	0.666667
8	3664991	0	0.00366499	0.187384	0.722222
9	2501714	0	0.00250171	0.142857	0.611111
10	2169270	0	0.00216927	0.174397	0.777778
11	2155301	0	0.0021553	0.187384	0.722222
12	2160891	0	0.00216089	0.166976	0.666667
13	2130438	0	0.00213044	0.166976	0.666667
14	2156420	0	0.00215642	0.166976	0.666667
15	2122057	0	0.00212206	0.166976	0.666667
16	2151670	0	0.00215167	0.185529	0.722222
17	2117866	0	0.00211787	0.166976	0.666667
18	2137981	0	0.00213798	0.166976	0.666667
19	2205867	0	0.00220587	0.166976	0.666667
20	2137145	0	0.00213715	0.179963	0.722222
21	2154463	0	0.00215446	0.187384	0.833333
22	2121219	0	0.00212122	0.166976	0.666667
23	2141054	0	0.00214105	0.200371	0.777778
24	2132673	0	0.00213267	0.200371	0.833333
25	2136304	0	0.0021363	0.166976	0.666667
26	2119822	0	0.00211982	0.187384	0.722222
27	2137981	0	0.00213798	0.185529	0.722222
28	2127926	0	0.00212793	0.166976	0.666667
29	2132115	0	0.00213211	0.166976	0.666667
30	2113118	0	0.00211312	0.12987	0.611111
31	2129042	0	0.00212904	0.187384	0.722222
32	2134350	0	0.00213435	0.207792	0.833333
33	2134908	0	0.00213491	0.166976	0.666667
34	2140775	0	0.00214078	0.200371	0.833333
35	2136864	0	0.00213686	0.179963	0.722222
36	2171505	0	0.0021715	0.166976	0.666667
37	2154464	0	0.00215446	0.155844	0.666667
38	2181283	0	0.00218128	0.166976	0.666667
39	2141334	0	0.00214133	0.187384	0.722222
40	2148876	0	0.00214888	0.155844	0.666667
41	2131555	0	0.00213155	0.12987	0.611111
42	2128204	0	0.0021282	0.166976	0.666667
43	2132674	0	0.00213267	0.142857	0.611111
44	2124293	0	0.00212429	0.155844	0.666667
45	2121778	0	0.00212178	0.187384	0.833333
46	2139378	0	0.00213938	0.166976	0.666667
47	2122058	0	0.00212206	0.179963	0.722222
48	2139378	0	0.00213938	0.179963	0.722222
49	2149156	0	0.00214916	0.179963	0.722222
50	2162844	0	0.00216284	0.142857	0.611111
51	2122338	0	0.00212234	0.174397	0.777778
52	2143289	0	0.00214329	0.187384	0.722222
53	2144406	0	0.00214441	0.142857	0.611111
54	2150273	0.142857	0.00215027	0.179963	0.722222
55	2146921	0	0.00214692	0.176252	0.722222
56	2144406	0	0.00214441	0.155844	0.666667
57	2130438	0	0.00213044	0.155844	0.666667
58	2160889	0	0.00216089	0.19295	0.777778
59	2146363	0	0.00214636	0.16141	0.666667
60	2144965	0	0.00214496	0.187384	0.722222
61	2195810	0	0.00219581	0.166976	0.666667
62	2150553	0	0.00215055	0.166976	0.666667
63	2144686	0	0.00214469	0.166976	0.666667
64	2151950	0	0.00215195	0.16141	0.666667
65	2157816	0	0.00215782	0.166976	0.666667
66	2155581	0	0.00215558	0.179963	0.722222
67	2177094	0	0.00217709	0.187384	0.722222
68	2127645	0	0.00212765	0.142857	0.611111
69	2235479	0	0.00223548	0.187384	0.833333
70	2158654	0	0.00215865	0.179963	0.722222
71	2177651	0	0.00217765	0.166976	0.666667
72	2136863	0	0.00213686	0.166976	0.666667
73	2169269	0	0.00216927	0.166976	0.666667
74	2130438	0	0.00213044	0.166976	0.666667
75	2132116	0	0.00213212	0.179963	0.722222
76	2197765	0	0.00219776	0.19666	0.722222
77	2158375	0	0.00215838	0.155844	0.666667
78	2183238	0	0.00218324	0.166976	0.666667
79	2157537	0	0.00215754	0.174397	0.722222
80	2127644	0	0.00212764	0.181818	0.833333
81	2161168	0.142857	0.00216117	0.179963	0.722222
82	2152508	0	0.00215251	0.176252	0.722222
83	2178492	0	0.00217849	0.187384	0.777778
84	2153625	0	0.00215363	0.187384	0.722222
85	2155581	0	0.00215558	0.166976	0.666667
86	2154464	0	0.00215446	0.166976	0.666667
87	2133791	0	0.00213379	0.166976	0.666667
88	2127365	0	0.00212736	0.0834879	0.555556
89	2124572	0	0.00212457	0.150278	0.666667
90	2146921	0	0.00214692	0.187384	0.777778
91	2132117	0	0.00213212	0.187384	0.722222
92	2152787	0.142857	0.00215279	0.168831	0.777778
93	2152787	0.142857	0.00215279	0.176252	0.722222
94	2150552	0	0.00215055	0.174397	0.777778
95	2163124	0	0.00216312	0.187384	0.722222
96	2118984	0	0.00211898	0.166976	0.666667
97	2146920	0	0.00214692	0.168831	0.777778
98	2144127	0.142857	0.00214413	0.179963	0.722222
99	2141615	0	0.00214161	0.176252	0.722222
100	2151111	0	0.00215111	0.187384	0.833333
101	2152788	0	0.00215279	0.155844	0.666667
102	2136863	0	0.00213686	0.181818	0.833333
103	2131277	0	0.00213128	0.187384	0.722222
104	2152508	0	0.00215251	0.155844	0.666667
105	2156139	0	0.00215614	0.166976	0.666667
106	2141333	0	0.00214133	0.176252	0.722222
107	2158935	0	0.00215893	0.166976	0.666667
108	2125688	0	0.00212569	0.142857	0.611111
109	2130158	0	0.00213016	0.200371	0.777778
110	2147480	0	0.00214748	0.217069	0.833333
111	2127644	0	0.00212764	0.166976	0.666667
112	2159772	0	0.00215977	0.166976	0.666667
113	2142171	0	0.00214217	0.150278	0.666667
114	2133790	0	0.00213379	0.0834879	0.555556
115	2132395	0	0.0021324	0.155844	0.666667
116	2155860	0	0.00215586	0.166976	0.666667
117	2155302	0	0.0021553	0.150278	0.666667
118	2165638	0	0.00216564	0.179963	0.722222
119	2173740	0	0.00217374	0.163265	0.666667
120	2151949	0	0.00215195	0.187384	0.722222
121	2157258	0	0.00215726	0.187384	0.722222
122	2136027	0	0.00213603	0.142857	0.611111
123	2153347	0	0.00215335	0.213358	0.833333
124	2167035	0	0.00216703	0.166976	0.666667
125	2132952	0	0.00213295	0.166976	0.666667
126	2165639	0	0.00216564	0.213358	0.833333
127	2120940	0	0.00212094	0.0834879	0.555556
128	2167314	0	0.00216731	0.213358	0.833333
129	2125409	0	0.00212541	0.12987	0.611111
130	2143011	0	0.00214301	0.187384	0.722222
131	2145244	0	0.00214524	0.155844	0.666667
132	2142451	0	0.00214245	0.142857	0.611111
133	2166756	0	0.00216676	0.166976	0.666667
134	2164241	0	0.00216424	0.166976	0.666667
135	2139657	0	0.00213966	0.155844	0.666667
136	2151111	0	0.00215111	0.166976	0.666667
137	2162286	0	0.00216229	0.179963	0.722222
138	2160611	0	0.00216061	0.185529	0.722222
139	2141333	0	0.00214133	0.187384	0.722222
140	2165917	0	0.00216592	0.205937	0.833333
141	2129321	0	0.00212932	0.142857	0.611111
142	2135747	0	0.00213575	0.174397	0.777778
143	2149994	0	0.00214999	0.150278	0.666667
144	2149435	0	0.00214943	0.187384	0.722222
145	2165917	0	0.00216592	0.12987	0.611111
146	2138262	0	0.00213826	0.205937	0.833333
147	2156140	0	0.00215614	0.187384	0.722222
148	2146362	0.142857	0.00214636	0.166976	0.666667
149	2140775	0	0.00214078	0.176252	0.722222
150	2163124	0	0.00216312	0.179963	0.722222
151	2148317	0	0.00214832	0.174397	0.777778
152	2154463	0	0.00215446	0.166976	0.666667
153	2149714	0	0.00214971	0.168831	0.777778
154	2163405	0	0.00216341	0.187384	0.722222
155	2141612	0	0.00214161	0.0834879	0.555556
156	2156978	0	0.00215698	0.166976	0.666667
157	2170946	0	0.00217095	0.181818	0.833333
158	2113396	0	0.0021134	0.168831	0.777778
159	2172902	0	0.0021729	0.205937	0.888889
160	2145523	0	0.00214552	0.179963	0.722222
161	2154742	0	0.00215474	0.187384	0.722222
162	2126808	0	0.00212681	0.166976	0.666667
163	2148597	0	0.0021486	0.0834879	0.555556
164	2157257	0	0.00215726	0.168831	0.777778
165	2136584	0	0.00213658	0.0834879	0.555556
166	2169829	0	0.00216983	0.166976	0.666667
167	2122057	0	0.00212206	0.0834879	0.555556
168	2156419	0	0.00215642	0.205937	0.833333
169	2161727	0	0.00216173	0.0834879	0.555556
170	2126809	0	0.00212681	0.185529	0.722222
171	2148038	0	0.00214804	0.0834879	0.555556
172	2139098	0	0.0021391	0.166976	0.666667
173	2134070	0	0.00213407	0.0834879	0.555556
174	2138261	0	0.00213826	0.166976	0.666667
175	2396114	0	0.00239611	0.0834879	0.555556
176	2179327	0	0.00217933	0.174397	0.777778
177	2169270	0	0.00216927	0.0834879	0.555556
178	2164524	0	0.00216452	0.213358	0.833333
179	2118705	0	0.0021187	0.0834879	0.555556
180	2144685	0	0.00214468	0.19666	0.722222
181	2152229	0	0.00215223	0.0834879	0.555556
182	2136864	0	0.00213686	0.187384	0.722222
183	2155023	0	0.00215502	0.187384	0.722222
184	2143569	0	0.00214357	0.166976	0.666667
185	2185752	0	0.00218575	0.200371	0.777778
186	2127367	0	0.00212737	0.150278	0.666667
187	2163962	0	0.00216396	0.166976	0.666667
188	2121499	0	0.0021215	0.0834879	0.555556
189	2167593	0	0.00216759	0.155844	0.666667
190	2136305	0	0.0021363	0.166976	0.666667
191	2165359	0	0.00216536	0.166976	0.666667
192	2158933	0	0.00215893	0.166976	0.666667
193	2158933	0	0.00215893	0.179963	0.722222
194	2150834	0	0.00215083	0.187384	0.722222
195	2150552	0	0.00215055	0.166976	0.666667
196	2164241	0	0.00216424	0.185529	0.722222
197	2127924	0	0.00212792	0.142857	0.611111
198	2154743	0	0.00215474	0.185529	0.722222
199	2153346	0	0.00215335	0.166976	0.666667
200	2150273	0	0.00215027	0.166976	0.666667
201	2147759	0	0.00214776	0.179963	0.722222
202	2130719	0	0.00213072	0.166976	0.666667
203	2151949	0	0.00215195	0.150278	0.666667
204	2154184	0	0.00215418	0.166976	0.666667
205	2146362	0	0.00214636	0.179963	0.722222
206	2151390	0	0.00215139	0.12987	0.611111
207	2159771	0	0.00215977	0.166976	0.666667
208	2167594	0	0.00216759	0.16141	0.666667
209	2128763	0	0.00212876	0.16141	0.666667
210	2148878	0	0.00214888	0.142857	0.611111
211	2170946	0	0.00217095	0.179963	0.722222
212	2144406	0	0.00214441	0.187384	0.722222
213	2180165	0	0.00218016	0.174397	0.777778
214	2152229	0	0.00215223	0.179963	0.722222
215	2144127	0	0.00214413	0.12987	0.611111
216	2164520	0	0.00216452	0.205937	0.833333
217	2139938	0	0.00213994	0.187384	0.722222
218	2148598	0	0.0021486	0.155844	0.666667
219	2131277	0	0.00213128	0.12987	0.611111
220	2147759	0	0.00214776	0.166976	0.666667
221	2158933	0	0.00215893	0.185529	0.722222
222	2142172	0.142857	0.00214217	0.150278	0.666667
223	2179327	0.142857	0.00217933	0.176252	0.722222
224	2141613	0	0.00214161	0.176252	0.722222
225	2172903	0	0.0021729	0.179963	0.722222
226	2137422	0	0.00213742	0.166976	0.666667
227	2166197	0	0.0021662	0.166976	0.666667
228	2125969	0	0.00212597	0.185529	0.722222
229	2148596	0	0.0021486	0.166976	0.666667
230	2147759	0	0.00214776	0.166976	0.666667
231	2155860	0	0.00215586	0.166976	0.666667
232	2185474	0	0.00218547	0.187384	0.722222
233	2156141	0	0.00215614	0.168831	0.777778
234	2155022	0	0.00215502	0.185529	0.722222
235	2135187	0	0.00213519	0.16141	0.666667
236	2166476	0	0.00216648	0.155844	0.666667
237	2162845	0	0.00216285	0.166976	0.666667
238	2159212	0	0.00215921	0.187384	0.722222
239	2173181	0	0.00217318	0.0834879	0.555556
240	2136304	0	0.0021363	0.187384	0.722222
241	2166199	0	0.0021662	0.187384	0.722222
242	2138819	0	0.00213882	0.166976	0.666667
243	2158654	0	0.00215865	0.187384	0.722222
244	2162006	0	0.00216201	0.166976	0.666667
245	2158933	0	0.00215893	0.181818	0.833333
246	2138261	0	0.00213826	0.179963	0.722222
247	2170667	0	0.00217067	0.187384	0.722222
248	2144686	0	0.00214469	0.166976	0.666667
249	2142453	0	0.00214245	0.155844	0.666667
250	2149435	0	0.00214943	0.187384	0.722222
251	2192737	0	0.00219274	0.155844	0.666667
252	2149435	0	0.00214943	0.0834879	0.555556
253	2144127	0	0.00214413	0.166976	0.666667
254	2164800	0	0.0021648	0.198516	0.777778
255	2138819	0	0.00213882	0.166976	0.666667
256	2171784	0	0.00217178	0.168831	0.777778
257	2132396	0.142857	0.0021324	0.166976	0.666667
258	2145803	0	0.0021458	0.174397	0.777778
259	2131556	0	0.00213156	0.16141	0.666667
260	2165359	0	0.00216536	0.187384	0.722222
261	2165359	0	0.00216536	0.179963	0.722222
262	2155581	0	0.00215558	0.166976	0.666667
263	2155023	0	0.00215502	0.179963	0.722222
264	2148038	0	0.00214804	0.187384	0.722222
265	2152230	0	0.00215223	0.166976	0.666667
266	2162286	0	0.00216229	0.187384	0.722222
267	2141333	0	0.00214133	0.19295	0.833333
268	2153067	0	0.00215307	0.166976	0.666667
269	2162844	0	0.00216284	0.166976	0.666667
270	2175137	0.142857	0.00217514	0.187384	0.722222
271	2143010	0	0.00214301	0.179963	0.722222
272	2138260	0	0.00213826	0.168831	0.777778
273	2138540	0	0.00213854	0.185529	0.722222
274	2142730	0	0.00214273	0.142857	0.611111
275	2152228	0	0.00215223	0.179963	0.722222
276	2167593	0	0.00216759	0.187384	0.722222
277	2188546	0	0.00218855	0.187384	0.722222
278	2133511	0	0.00213351	0.187384	0.722222
279	2157816	0	0.00215782	0.200371	0.777778
280	2202515	0	0.00220251	0.166976	0.666667
281	2176535	0	0.00217653	0.12987	0.611111
282	2174577	0	0.00217458	0.179963	0.722222
283	2170108	0	0.00217011	0.168831	0.777778
284	2131835	0	0.00213183	0.187384	0.722222
285	2148317	0	0.00214832	0.185529	0.722222
286	2168432	0	0.00216843	0.179963	0.722222
287	2159213	0	0.00215921	0.187384	0.722222
288	2139659	0	0.00213966	0.166976	0.666667
289	2162007	0.142857	0.00216201	0.185529	0.722222
290	2167594	0	0.00216759	0.187384	0.777778
291	2161448	0	0.00216145	0.200371	0.833333
292	2136026	0	0.00213603	0.166976	0.666667
293	2174577	0	0.00217458	0.187384	0.722222
294	2132393	0	0.00213239	0.187384	0.722222
295	2207543	0	0.00220754	0.187384	0.722222
296	2189945	0	0.00218994	0.166976	0.666667
297	2180724	0	0.00218072	0.187384	0.722222
298	2153067	0	0.00215307	0.187384	0.722222
299	2156140	0	0.00215614	0.179963	0.722222
300	2157258	0	0.00215726	0.168831	0.777778
301	2155301	0	0.0021553	0.207792	0.833333
302	2155581	0	0.00215558	0.166976	0.666667
303	2186312	0	0.00218631	0.187384	0.722222
304	2157537	0	0.00215754	0.187384	0.722222
305	2156140	0	0.00215614	0.200371	0.777778
306	2132952	0	0.00213295	0.142857	0.611111
307	2155860	0.142857	0.00215586	0.168831	0.777778
308	2134629	0	0.00213463	0.176252	0.722222
309	2174578	0	0.00217458	0.166976	0.666667
310	2151390	0.142857	0.00215139	0.150278	0.666667
311	2143849	0	0.00214385	0.176252	0.722222
312	2149715	0	0.00214971	0.174397	0.777778
313	2146082	0	0.00214608	0.187384	0.833333
314	2161168	0	0.00216117	0.16141	0.666667
315	2150552	0	0.00215055	0.12987	0.611111
316	2157816	0	0.00215782	0.187384	0.722222
317	2179606	0	0.00217961	0.185529	0.722222
318	2136863	0	0.00213686	0.163265	0.666667
319	2164801	0	0.0021648	0.187384	0.722222
320	2151111	0	0.00215111	0.168831	0.777778
321	2166756	0	0.00216676	0.187384	0.722222
322	2135467	0	0.00213547	0.187384	0.777778
323	2149715	0	0.00214971	0.155844	0.666667
324	2140775	0	0.00214078	0.19666	0.722222
325	2151950	0	0.00215195	0.187384	0.722222
326	2173181	0	0.00217318	0.166976	0.666667
327	2374885	0	0.00237489	0.166976	0.666667
328	2166755	0	0.00216675	0.179963	0.722222
329	2139099	0	0.0021391	0.187384	0.722222
330	2175416	0	0.00217542	0.166976	0.666667
331	2136025	0	0.00213603	0.166976	0.666667
332	2154184	0	0.00215418	0.155844	0.666667
333	2147480	0	0.00214748	0.166976	0.666667
334	2139936	0	0.00213994	0.179963	0.722222
335	2177932	0	0.00217793	0.187384	0.722222
336	2136584	0	0.00213658	0.166976	0.666667
337	2158933	0	0.00215893	0.166976	0.666667
338	2147759	0	0.00214776	0.187384	0.722222
339	2173460	0	0.00217346	0.166976	0.666667
340	2162007	0	0.00216201	0.187384	0.722222
341	2145245	0	0.00214525	0.168831	0.777778
342	2146082	0	0.00214608	0.187384	0.722222
343	2160333	0	0.00216033	0.142857	0.611111
344	2140216	0	0.00214022	0.168831	0.777778
345	2155860	0	0.00215586	0.150278	0.666667
346	2154184	0	0.00215418	0.166976	0.666667
347	2164800	0	0.0021648	0.187384	0.722222
348	2131835	0	0.00213183	0.166976	0.666667
349	2163123	0	0.00216312	0.179963	0.722222
350	2271798	0	0.0022718	0.163265	0.666667
351	2190223	0	0.00219022	0.0834879	0.555556
352	2183517	0	0.00218352	0.166976	0.666667
353	2156698	0	0.0021567	0.187384	0.722222
354	2160330	0	0.00216033	0.179963	0.722222
355	2165080	0	0.00216508	0.200371	0.777778
356	2182679	0	0.00218268	0.200371	0.777778
357	2138539	0	0.00213854	0.166976	0.666667
358	2170388	0	0.00217039	0.166976	0.666667
359	2140775	0	0.00214078	0.166976	0.666667
360	2168711	0	0.00216871	0.166976	0.666667
361	2139937	0	0.00213994	0.200371	0.777778
362	2157816	0	0.00215782	0.187384	0.833333
363	2153905	0	0.0021539	0.166976	0.666667
364	2158096	0	0.0021581	0.16141	0.666667
365	2143289	0	0.00214329	0.166976	0.666667
366	2158376	0	0.00215838	0.142857	0.611111
367	2160609	0	0.00216061	0.166976	0.666667
368	2150831	0	0.00215083	0.174397	0.777778
369	2142451	0	0.00214245	0.187384	0.722222
370	2179327	0	0.00217933	0.213358	0.833333
371	2129879	0	0.00212988	0.187384	0.722222
372	2172901	0	0.0021729	0.179963	0.722222
373	2133232	0	0.00213323	0.155844	0.666667
374	2147202	0	0.0021472	0.12987	0.611111
375	2171504	0	0.0021715	0.166976	0.666667
376	2141333	0	0.00214133	0.166976	0.666667
377	2136863	0	0.00213686	0.142857	0.611111
378	2151112	0	0.00215111	0.187384	0.722222
379	2153346	0	0.00215335	0.168831	0.777778
380	2146642	0	0.00214664	0.166976	0.666667
381	2148597	0	0.0021486	0.187384	0.722222
382	2179330	0	0.00217933	0.174397	0.777778
383	2137143	0	0.00213714	0.166976	0.666667
384	2170387	0	0.00217039	0.179963	0.722222
385	2163403	0	0.0021634	0.12987	0.611111
386	2137981	0	0.00213798	0.155844	0.666667
387	2170946	0	0.00217095	0.142857	0.611111
388	2135187	0	0.00213519	0.187384	0.722222
389	2187429	0	0.00218743	0.207792	0.833333
390	2132117	0.142857	0.00213212	0.187384	0.722222
391	2171225	0	0.00217123	0.176252	0.722222
392	2169549	0	0.00216955	0.207792	0.833333
393	2152787	0	0.00215279	0.200371	0.777778
394	2151949	0	0.00215195	0.166976	0.666667
395	2130158	0	0.00213016	0.185529	0.722222
396	2180165	0	0.00218016	0.16141	0.666667
397	2161448	0	0.00216145	0.187384	0.722222
398	2141615	0	0.00214161	0.166976	0.666667
399	2160889	0	0.00216089	0.166976	0.666667
400	2147479	0	0.00214748	0.200371	0.777778
401	2169549	0	0.00216955	0.166976	0.666667
402	2143289	0	0.00214329	0.187384	0.722222
403	2165638	0	0.00216564	0.166976	0.666667
404	2131277	0	0.00213128	0.179963	0.722222
405	2132115	0	0.00213211	0.155844	0.666667
406	2167316	0	0.00216732	0.166976	0.666667
407	2153626	0	0.00215363	0.200371	0.777778
408	2191619	0	0.00219162	0.187384	0.722222
409	2149156	0	0.00214916	0.168831	0.777778
410	2168991	0	0.00216899	0.179963	0.722222
411	2136305	0.142857	0.0021363	0.168831	0.777778
412	2154464	0	0.00215446	0.176252	0.722222
413	2154743	0	0.00215474	0.187384	0.722222
414	2167036	0	0.00216704	0.200371	0.777778
415	2168152	0	0.00216815	0.187384	0.833333
416	2135466	0	0.00213547	0.166976	0.666667
417	2255315	0	0.00225531	0.179963	0.722222
418	2139936	0	0.00213994	0.213358	0.833333
419	2348902	0	0.0023489	0.187384	0.722222
420	2142451	0	0.00214245	0.166976	0.666667
421	2160891	0	0.00216089	0.187384	0.722222
422	1964495	0	0.0019645	0.174397	0.777778
423	1838781	0	0.00183878	0.174397	0.777778
424	1845207	0	0.00184521	0.213358	0.833333
425	1848559	0	0.00184856	0.187384	0.722222
426	2134070	0	0.00213407	0.187384	0.722222
427	2142451	0	0.00214245	0.16141	0.666667
428	2138261	0	0.00213826	0.179963	0.722222
429	1848279	0	0.00184828	0.179963	0.722222
430	1839342	0	0.00183934	0.187384	0.722222
431	1885715	0	0.00188572	0.166976	0.666667
432	1847721	0	0.00184772	0.187384	0.722222
433	1838502	0	0.0018385	0.191095	0.833333
434	1839339	0	0.00183934	0.142857	0.611111
435	1836546	0	0.00183655	0.213358	0.833333
436	1837664	0	0.00183766	0.187384	0.833333
437	1841016	0	0.00184102	0.187384	0.722222
438	1891581	0	0.00189158	0.181818	0.833333
439	1865602	0	0.0018656	0.187384	0.722222
440	1844927	0	0.00184493	0.207792	0.833333
441	1843809	0	0.00184381	0.166976	0.666667
442	2549206	0	0.00254921	0.187384	0.722222
443	1835708	0	0.00183571	0.166976	0.666667
444	1840458	0	0.00184046	0.12987	0.611111
445	2091886	0	0.00209189	0.185529	0.722222
446	2143010	0	0.00214301	0.187384	0.722222
447	2153347	0	0.00215335	0.205937	0.833333
448	2160890	0	0.00216089	0.12987	0.611111
449	2168153	0	0.00216815	0.166976	0.666667
450	2119542	0	0.00211954	0.179963	0.722222
451	2141892	0	0.00214189	0.150278	0.666667
452	2137981	0	0.00213798	0.213358	0.833333
453	2140775	0	0.00214078	0.174397	0.777778
454	2157536	0	0.00215754	0.166976	0.666667
455	2142731	0	0.00214273	0.142857	0.611111
456	2147760	0	0.00214776	0.155844	0.666667
457	2159772	0	0.00215977	0.179963	0.722222
458	2130438	0	0.00213044	0.187384	0.722222
459	2149993	0	0.00214999	0.166976	0.666667
460	2124850	0	0.00212485	0.155844	0.666667
461	2153625	0	0.00215363	0.166976	0.666667
462	2122057	0	0.00212206	0.19666	0.722222
463	2131557	0	0.00213156	0.0834879	0.555556
464	2128203	0	0.0021282	0.166976	0.666667
465	2152508	0	0.00215251	0.185529	0.722222
466	2130997	0	0.002131	0.19666	0.722222
467	2149435	0.142857	0.00214943	0.166976	0.666667
468	2141334	0	0.00214133	0.19666	0.777778
469	2143848	0	0.00214385	0.187384	0.722222
470	2132673	0	0.00213267	0.166976	0.666667
471	2138541	0	0.00213854	0.187384	0.722222
472	2143848	0	0.00214385	0.166976	0.666667
473	2149435	0	0.00214943	0.187384	0.722222
474	2133511	0	0.00213351	0.200371	0.777778
475	2165918	0	0.00216592	0.166976	0.666667
476	2151670	0	0.00215167	0.187384	0.722222
477	2144685	0	0.00214468	0.187384	0.722222
478	2182959	0	0.00218296	0.174397	0.722222
479	2140498	0	0.0021405	0.187384	0.722222
480	2171225	0	0.00217123	0.166976	0.666667
481	2129321	0	0.00212932	0.142857	0.611111
482	2183518	0	0.00218352	0.179963	0.722222
483	2153626	0	0.00215363	0.187384	0.722222
484	2153067	0	0.00215307	0.168831	0.777778
485	2138820	0	0.00213882	0.150278	0.666667
486	2170667	0	0.00217067	0.187384	0.722222
487	2128764	0	0.00212876	0.168831	0.777778
488	2155860	0	0.00215586	0.142857	0.611111
489	2192177	0	0.00219218	0.166976	0.666667
490	2132115	0	0.00213211	0.168831	0.777778
491	2170946	0	0.00217095	0.187384	0.722222
492	2157816	0	0.00215782	0.187384	0.722222
493	2152508	0	0.00215251	0.179963	0.722222
494	2170666	0	0.00217067	0.207792	0.833333
495	2137145	0	0.00213715	0.179963	0.722222
496	2174020	0	0.00217402	0.187384	0.722222
497	2125130	0	0.00212513	0.185529	0.722222
498	2153067	0	0.00215307	0.187384	0.722222
499	2140775	0	0.00214078	0.174397	0.777778
500	2173460	0	0.00217346	0.179963	0.722222
501	2160050	0	0.00216005	0.166976	0.666667
502	2125130	0	0.00212513	0.179963	0.722222
503	2176536	0.142857	0.00217654	0.166976	0.666667
504	2127924	0	0.00212792	0.174397	0.777778
505	2151390	0	0.00215139	0.204082	0.888889
506	2151111	0	0.00215111	0.174397	0.777778
507	2153066	0	0.00215307	0.174397	0.722222
508	2132953	0	0.00213295	0.187384	0.722222
509	2139657	0	0.00213966	0.187384	0.722222
510	2131556	0	0.00213156	0.168831	0.777778
511	2125412	0	0.00212541	0.200371	0.777778
512	2174019	0	0.00217402	0.187384	0.777778
513	2127924	0	0.00212792	0.200371	0.777778
514	2151949	0	0.00215195	0.187384	0.722222
515	2188826	0	0.00218883	0.142857	0.611111
516	2138260	0	0.00213826	0.166976	0.666667
517	2171784	0	0.00217178	0.187384	0.722222
518	2151390	0	0.00215139	0.168831	0.777778
519	2141335	0	0.00214133	0.150278	0.666667
520	2153626	0	0.00215363	0.187384	0.722222
521	2162286	0	0.00216229	0.187384	0.722222
522	2161448	0	0.00216145	0.187384	0.722222
523	2131276	0	0.00213128	0.187384	0.722222
524	2144127	0	0.00214413	0.166976	0.666667
525	2155581	0	0.00215558	0.187384	0.833333
526	2138819	0	0.00213882	0.187384	0.722222
527	2393322	0	0.00239332	0.142857	0.611111
528	2212013	0	0.00221201	0.166976	0.666667
529	2155022	0	0.00215502	0.179963	0.722222
530	2241066	0	0.00224107	0.179963	0.722222
531	2156140	0	0.00215614	0.179963	0.722222
532	2151950	0	0.00215195	0.194805	0.833333
533	2155581	0	0.00215558	0.166976	0.666667
534	2128764	0	0.00212876	0.181818	0.833333
535	2149714	0	0.00214971	0.166976	0.666667
536	2148877	0	0.00214888	0.179963	0.722222
537	2141054	0	0.00214105	0.142857	0.611111
538	2150552	0	0.00215055	0.187384	0.722222
539	2155022	0	0.00215502	0.187384	0.722222
540	2116749	0	0.00211675	0.142857	0.611111
541	2160888	0	0.00216089	0.166976	0.666667
542	2160333	0	0.00216033	0.174397	0.777778
543	2140216	0	0.00214022	0.213358	0.833333
544	2181841	0	0.00218184	0.155844	0.666667
545	2134070	0	0.00213407	0.166976	0.666667
546	2165638	0	0.00216564	0.179963	0.722222
547	2139378	0	0.00213938	0.207792	0.833333
548	2149156	0	0.00214916	0.166976	0.666667
549	2170946	0	0.00217095	0.174397	0.777778
550	2153348	0	0.00215335	0.166976	0.666667
551	2139378	0	0.00213938	0.187384	0.722222
552	2155581	0	0.00215558	0.200371	0.777778
553	2143010	0	0.00214301	0.168831	0.777778
554	2155023	0	0.00215502	0.166976	0.666667
555	2148038	0	0.00214804	0.166976	0.666667
556	2143847	0	0.00214385	0.185529	0.722222
557	2136305	0	0.0021363	0.166976	0.666667
558	2152510	0	0.00215251	0.187384	0.722222
559	2127924	0	0.00212792	0.16141	0.666667
560	2152787	0.142857	0.00215279	0.179963	0.722222
561	2167314	0	0.00216731	0.174397	0.777778
562	2144965	0	0.00214496	0.187384	0.722222
563	2137981	0	0.00213798	0.166976	0.666667
564	2140495	0	0.0021405	0.213358	0.833333
565	2136584	0	0.00213658	0.187384	0.722222
566	2142173	0	0.00214217	0.187384	0.722222
567	2146362	0	0.00214636	0.187384	0.777778
568	2149435	0	0.00214943	0.12987	0.611111
569	2154464	0.142857	0.00215446	0.166976	0.666667
570	2151111	0	0.00215111	0.176252	0.722222
571	2144686	0	0.00214469	0.187384	0.722222
572	2145803	0	0.0021458	0.174397	0.777778
573	2684140	0	0.00268414	0.187384	0.722222
574	2173183	0	0.00217318	0.142857	0.611111
575	2143010	0	0.00214301	0.0834879	0.555556
576	2163403	0	0.0021634	0.142857	0.611111
577	2156978	0	0.00215698	0.187384	0.722222
578	2142451	0	0.00214245	0.200371	0.777778
579	2159492	0	0.00215949	0.166976	0.666667
580	2138261	0	0.00213826	0.187384	0.722222
581	2170668	0	0.00217067	0.187384	0.833333
582	2121779	0	0.00212178	0.166976	0.666667
583	2141333	0	0.00214133	0.181818	0.833333
584	2154464	0	0.00215446	0.142857	0.611111
585	2140495	0	0.0021405	0.185529	0.722222
586	2146641	0	0.00214664	0.187384	0.722222
587	2137981	0	0.00213798	0.166976	0.666667
588	2182958	0.142857	0.00218296	0.0834879	0.555556
589	2143011	0	0.00214301	0.176252	0.722222
590	2156420	0	0.00215642	0.166976	0.666667
591	2125689	0	0.00212569	0.211503	0.888889
592	2153905	0	0.0021539	0.200371	0.777778
593	2123454	0	0.00212345	0.174397	0.777778
594	2156140	0	0.00215614	0.166976	0.666667
595	2163403	0	0.0021634	0.166976	0.666667
596	2149435	0	0.00214943	0.187384	0.722222
597	2139100	0	0.0021391	0.187384	0.722222
598	2150832	0	0.00215083	0.168831	0.777778
599	2150552	0	0.00215055	0.166976	0.666667
600	2112279	0	0.00211228	0.0834879	0.555556
601	2140496	0	0.0021405	0.187384	0.722222
602	2113397	0	0.0021134	0.179963	0.722222
603	2146083	0	0.00214608	0.213358	0.833333
604	2132952	0	0.00213295	0.187384	0.722222
605	2143850	0	0.00214385	0.168831	0.777778
606	2132673	0	0.00213267	0.187384	0.722222
607	2162007	0	0.00216201	0.150278	0.666667
608	2142172	0	0.00214217	0.174397	0.777778
609	2146920	0	0.00214692	0.166976	0.666667
610	2127086	0	0.00212709	0.187384	0.722222
611	2160051	0	0.00216005	0.174397	0.777778
612	2113396	0	0.0021134	0.0834879	0.555556
613	2148320	0	0.00214832	0.179963	0.722222
614	2192178	0	0.00219218	0.200371	0.777778
615	2133791	0	0.00213379	0.187384	0.722222
616	2141334	0	0.00214133	0.166976	0.666667
617	2153067	0	0.00215307	0.166976	0.666667
618	2144965	0	0.00214496	0.142857	0.611111
619	2117867	0	0.00211787	0.166976	0.666667
620	2144965	0	0.00214496	0.179963	0.722222
621	2165641	0	0.00216564	0.187384	0.722222
622	2140495	0	0.0021405	0.166976	0.666667
623	2165639	0	0.00216564	0.19295	0.944444
624	2117867	0	0.00211787	0.179963	0.833333
625	2155022	0	0.00215502	0.179963	0.833333
626	2139378	0	0.00213938	0.19295	0.944444
627	2137143	0	0.00213714	0.19295	0.888889
628	2149715	0	0.00214971	0.172542	0.777778
629	2130719	0	0.00213072	0.19295	0.944444
630	2146921	0	0.00214692	0.172542	0.777778
631	2134629	0	0.00213463	0.178108	0.777778
632	2134070	0	0.00213407	0.179963	0.833333
633	2163124	0	0.00216312	0.198516	0.888889
634	2130717	0	0.00213072	0.166976	0.777778
635	2167873	0	0.00216787	0.19295	0.888889
636	2137702	0	0.0021377	0.19295	0.888889
637	2135748	0	0.00213575	0.19295	0.888889
638	2133790	0	0.00213379	0.19295	0.888889
639	2148876	0	0.00214888	0.19666	0.944444
640	2122057	0	0.00212206	0.19295	0.888889
641	2117308	0	0.00211731	0.12987	0.666667
642	2156140	0	0.00215614	0.150278	0.833333
643	2127923	0	0.00212792	0.19295	0.888889
644	2135466	0	0.00213547	0.19295	0.888889
645	2157259	0.142857	0.00215726	0.19295	0.944444
646	2126527	0	0.00212653	0.19666	0.888889
647	2155860	0	0.00215586	0.19295	0.888889
648	2127924	0	0.00212792	0.211503	0.944444
649	2161448	0	0.00216145	0.172542	0.777778
650	2151950	0	0.00215195	0.198516	0.888889
651	2130158	0	0.00213016	0.215213	0.944444
652	2136863	0	0.00213686	0.19666	0.944444
653	2137982	0	0.00213798	0.19666	0.944444
654	2147758	0	0.00214776	0.19295	0.888889
655	2123454	0	0.00212345	0.172542	0.777778
656	2132115	0	0.00213211	0.150278	0.833333
657	2153625	0	0.00215363	0.19295	0.888889
658	2161447	0	0.00216145	0.204082	0.888889
659	2138540	0	0.00213854	0.159555	0.722222
660	2117030	0	0.00211703	0.198516	0.888889
661	2143011	0	0.00214301	0.166976	0.777778
662	2145803	0	0.0021458	0.19295	0.888889
663	2137981	0	0.00213798	0.215213	0.944444
664	2152229	0	0.00215223	0.215213	0.944444
665	2147479	0	0.00214748	0.19295	0.888889
666	2131835	0	0.00213183	0.19666	0.944444
667	2125689	0	0.00212569	0.19295	0.888889
668	2125411	0	0.00212541	0.179963	0.888889
669	2148597	0	0.0021486	0.198516	0.888889
670	2112280	0	0.00211228	0.215213	0.944444
671	2141892	0	0.00214189	0.185529	0.833333
672	2108647	0	0.00210865	0.172542	0.777778
673	2141333	0	0.00214133	0.204082	0.888889
674	2136026	0	0.00213603	0.19295	0.888889
675	2134628	0	0.00213463	0.12987	0.666667
676	2161169	0	0.00216117	0.19295	0.944444
677	2124292	0	0.00212429	0.215213	0.944444
678	2137702	0	0.0021377	0.178108	0.777778
679	2137423	0	0.00213742	0.215213	0.944444
680	2119264	0	0.00211926	0.178108	0.777778
681	2127924	0	0.00212792	0.172542	0.777778
682	2137143	0	0.00213714	0.211503	0.944444
683	2130438	0	0.00213044	0.166976	0.777778
684	2125970	0	0.00212597	0.204082	0.888889
685	2115632	0	0.00211563	0.19295	0.944444
686	2133231	0	0.00213323	0.215213	0.944444
687	2128204	0	0.0021282	0.19295	0.888889
688	2149714	0	0.00214971	0.19295	0.888889
689	2113956	0	0.00211396	0.172542	0.777778
690	2121499	0	0.0021215	0.215213	0.944444
691	2124292	0	0.00212429	0.172542	0.777778
692	2137704	0	0.0021377	0.19295	0.888889
693	2121777	0	0.00212178	0.202226	0.888889
694	2129600	0	0.0021296	0.172542	0.777778
695	2135467	0	0.00213547	0.12987	0.666667
696	2150553	0	0.00215055	0.179963	0.888889
697	2112000	0	0.002112	0.19295	0.888889
698	2144966	0	0.00214497	0.198516	0.888889
699	2109765	0	0.00210976	0.198516	0.888889
700	2139938	0	0.00213994	0.178108	0.777778
701	2144966	0	0.00214497	0.215213	0.944444
702	2143569	0	0.00214357	0.172542	0.777778
703	3242590	0	0.00324259	0.166976	0.777778
704	2184076	0	0.00218408	0.19666	0.833333
705	2152229	0	0.00215223	0.19295	0.888889
706	2136863	0	0.00213686	0.202226	0.944444
707	2130159	0	0.00213016	0.19295	0.888889
708	2128484	0	0.00212848	0.19295	0.888889
709	2159492	0	0.00215949	0.19295	0.944444
710	2163962	0	0.00216396	0.172542	0.777778
711	2110044	0	0.00211004	0.150278	0.833333
712	2134628	0	0.00213463	0.198516	0.944444
713	2142171	0	0.00214217	0.178108	0.777778
714	2132114	0	0.00213211	0.19666	0.944444
715	2122059	0	0.00212206	0.159555	0.722222
716	2141335	0	0.00214133	0.19295	0.944444
717	2151949	0	0.00215195	0.211503	0.944444
718	2124012	0	0.00212401	0.19295	0.888889
719	2158096	0	0.0021581	0.19295	0.944444
720	2150273	0	0.00215027	0.19295	0.888889
721	2131276	0	0.00213128	0.215213	0.944444
722	2167594	0	0.00216759	0.19295	0.888889
723	2121220	0	0.00212122	0.19295	0.888889
724	2137702	0	0.0021377	0.172542	0.777778
725	2124571	0	0.00212457	0.204082	0.888889
726	2148038	0	0.00214804	0.12987	0.666667
727	2121499	0	0.0021215	0.19295	0.888889
728	2137702	0	0.0021377	0.172542	0.777778
729	2144127	0	0.00214413	0.172542	0.777778
730	2136584	0	0.00213658	0.19295	0.888889
731	2122338	0	0.00212234	0.204082	0.888889
732	2136863	0	0.00213686	0.19295	0.888889
733	2123454	0	0.00212345	0.172542	0.777778
734	2156140	0	0.00215614	0.178108	0.777778
735	2121219	0	0.00212122	0.19295	0.888889
736	2141054	0	0.00214105	0.159555	0.722222
737	2166756	0	0.00216676	0.19295	0.888889
738	2122057	0.142857	0.00212206	0.19295	0.944444
739	2158656	0	0.00215866	0.209647	0.888889
740	2133511	0	0.00213351	0.172542	0.777778
741	2162007	0	0.00216201	0.150278	0.833333
742	2118984	0	0.00211898	0.19295	0.888889
743	2130438	0	0.00213044	0.215213	1
744	2128204	0	0.0021282	0.19295	0.888889
745	2155861	0	0.00215586	0.211503	0.944444
746	2168712	0	0.00216871	0.150278	0.833333
747	2128203	0	0.0021282	0.19295	0.888889
748	2161727	0	0.00216173	0.150278	0.833333
749	2133231	0	0.00213323	0.19666	0.944444
750	2144966	0	0.00214497	0.150278	0.833333
751	2133511	0	0.00213351	0.185529	0.833333
752	2142730	0	0.00214273	0.179963	0.888889
753	2155022	0	0.00215502	0.172542	0.777778
754	2132394	0	0.00213239	0.211503	0.944444
755	2130161	0	0.00213016	0.19295	0.888889
756	2142730	0	0.00214273	0.179963	0.833333
757	2125409	0	0.00212541	0.172542	0.777778
758	2149156	0	0.00214916	0.19295	0.888889
759	2129320	0	0.00212932	0.204082	0.888889
760	2167875	0	0.00216788	0.215213	0.944444
761	2153905	0	0.0021539	0.19295	0.888889
762	2126248	0	0.00212625	0.211503	0.944444
763	2155860	0	0.00215586	0.19295	0.888889
764	2123454	0	0.00212345	0.189239	0.777778
765	2175974	0	0.00217597	0.179963	0.833333
766	2115632	0	0.00211563	0.19295	0.888889
767	2157536	0	0.00215754	0.166976	0.777778
768	2129602	0	0.0021296	0.215213	1
769	2162006	0	0.00216201	0.19295	0.888889
770	2156978	0	0.00215698	0.19295	0.888889
771	2146362	0	0.00214636	0.185529	0.888889
772	2149435	0	0.00214943	0.178108	0.777778
773	2123455	0	0.00212345	0.150278	0.833333
774	2143009	0	0.00214301	0.179963	0.888889
775	2129600	0	0.0021296	0.19295	0.888889
776	2147759	0	0.00214776	0.179963	0.888889
777	2116749	0	0.00211675	0.19666	0.833333
778	2127085	0	0.00212708	0.19295	0.888889
779	2142452	0	0.00214245	0.19295	0.888889
780	2148597	0	0.0021486	0.183673	0.888889
781	2151670	0	0.00215167	0.215213	0.944444
782	2148597	0	0.0021486	0.19295	0.888889
783	2147479	0	0.00214748	0.215213	0.944444
784	2129602	0	0.0021296	0.19666	0.944444
785	2135466	0	0.00213547	0.19295	0.888889
786	2151112	0	0.00215111	0.19295	0.888889
787	2126248	0	0.00212625	0.172542	0.777778
788	2150273	0	0.00215027	0.198516	0.888889
789	2132675	0	0.00213268	0.19295	0.888889
790	2137981	0	0.00213798	0.179963	0.833333
791	2156978	0	0.00215698	0.215213	0.944444
792	2142730	0	0.00214273	0.215213	0.944444
793	2159492	0	0.00215949	0.19295	0.888889
794	2137982	0	0.00213798	0.19666	0.944444
795	2157816	0	0.00215782	0.19295	0.888889
796	2139378	0	0.00213938	0.155844	0.833333
797	2138819	0	0.00213882	0.150278	0.833333
798	2187988	0	0.00218799	0.19295	0.888889
799	2152787	0.142857	0.00215279	0.19295	0.888889
800	2153906	0	0.00215391	0.19295	0.888889
801	2156698	0	0.0021567	0.178108	0.777778
802	2157257	0	0.00215726	0.215213	0.944444
803	2158096	0	0.0021581	0.172542	0.777778
804	2119822	0	0.00211982	0.150278	0.833333
805	2146085	0	0.00214608	0.178108	0.777778
806	2133511	0	0.00213351	0.198516	0.888889
807	2147479	0	0.00214748	0.215213	0.944444
808	2137143	0	0.00213714	0.166976	0.777778
809	2156978	0	0.00215698	0.19295	0.888889
810	2174859	0	0.00217486	0.172542	0.777778
811	2141054	0	0.00214105	0.19295	0.944444
812	2134070	0	0.00213407	0.178108	0.777778
813	2146641	0	0.00214664	0.215213	0.944444
814	2125968	0	0.00212597	0.198516	0.888889
815	2147481	0	0.00214748	0.19295	0.944444
816	2129880	0	0.00212988	0.19295	0.888889
817	2176813	0	0.00217681	0.19295	0.888889
818	2107251	0	0.00210725	0.124304	0.666667
819	2143568	0	0.00214357	0.198516	0.888889
820	2122057	0	0.00212206	0.155844	0.833333
821	2133233	0	0.00213323	0.204082	0.888889
822	2168153	0	0.00216815	0.215213	1
823	2129041	0	0.00212904	0.211503	0.944444
824	2128762	0	0.00212876	0.215213	0.944444
825	2142730	0	0.00214273	0.19295	0.888889
826	2125691	0	0.00212569	0.19295	0.888889
827	2153905	0	0.0021539	0.215213	0.944444
828	2139378	0	0.00213938	0.19295	0.888889
829	2132952	0	0.00213295	0.19666	0.833333
830	2166755	0	0.00216675	0.150278	0.833333
831	2138261	0	0.00213826	0.19295	0.888889
832	2139657	0	0.00213966	0.19295	0.888889
833	2186311	0	0.00218631	0.215213	1
834	2138820	0	0.00213882	0.185529	0.888889
835	2146921	0	0.00214692	0.198516	0.944444
836	2143009	0	0.00214301	0.178108	0.777778
837	2145524	0	0.00214552	0.211503	0.944444
838	2116749	0	0.00211675	0.19295	0.888889
839	2200839	0	0.00220084	0.19295	0.888889
840	2151111	0	0.00215111	0.215213	0.944444
841	2143009	0	0.00214301	0.215213	0.944444
842	2175137	0	0.00217514	0.19295	0.888889
843	2146921	0	0.00214692	0.215213	0.944444
844	2131835	0	0.00213183	0.185529	0.888889
845	2168432	0	0.00216843	0.215213	0.944444
846	2150832	0	0.00215083	0.19295	0.888889
847	2126808	0	0.00212681	0.215213	0.944444
848	2237994	0	0.00223799	0.150278	0.833333
849	2127924	0	0.00212792	0.19295	0.888889
850	2138539	0	0.00213854	0.19295	0.888889
851	2141054	0	0.00214105	0.185529	0.833333
852	2134909	0	0.00213491	0.178108	0.777778
853	2151111	0	0.00215111	0.12987	0.666667
854	2151949	0	0.00215195	0.19295	0.888889
855	2139098	0	0.0021391	0.172542	0.777778
856	2115073	0	0.00211507	0.19295	0.888889
857	2121778	0	0.00212178	0.19295	0.944444
858	2117588	0	0.00211759	0.19295	0.888889
859	2156698	0	0.0021567	0.202226	0.833333
860	2155861	0	0.00215586	0.12987	0.666667
861	2151670	0	0.00215167	0.19295	0.888889
862	2137981	0	0.00213798	0.211503	0.944444
863	2172065	0	0.00217206	0.178108	0.777778
864	2138819	0	0.00213882	0.19295	0.944444
865	2307277	0	0.00230728	0.198516	0.888889
866	2179886	0	0.00217989	0.19295	0.888889
867	2154464	0	0.00215446	0.19295	0.944444
868	2138542	0	0.00213854	0.150278	0.833333
869	2172622	0	0.00217262	0.19295	0.944444
870	2148597	0	0.0021486	0.198516	0.888889
871	2125969	0	0.00212597	0.19666	0.944444
872	2189105	0	0.0021891	0.19295	0.888889
873	2145245	0	0.00214525	0.19295	0.888889
874	2140774	0	0.00214077	0.198516	0.888889
875	2146921	0	0.00214692	0.211503	0.944444
876	2124571	0	0.00212457	0.172542	0.777778
877	2155302	0	0.0021553	0.19295	0.888889
878	3076369	0	0.00307637	0.172542	0.777778
879	2188546	0	0.00218855	0.215213	0.944444
880	2164800	0	0.0021648	0.19295	0.888889
881	2167594	0	0.00216759	0.178108	0.777778
882	2171225	0	0.00217123	0.19295	0.944444
883	2138260	0	0.00213826	0.19295	0.888889
884	2177930	0	0.00217793	0.204082	0.888889
885	2127365	0	0.00212736	0.124304	0.666667
886	2182120	0	0.00218212	0.215213	0.944444
887	2126247	0	0.00212625	0.19295	0.888889
888	2141333	0	0.00214133	0.178108	0.777778
889	2124015	0	0.00212401	0.19295	0.888889
890	2141892	0	0.00214189	0.19295	0.888889
891	2169549	0	0.00216955	0.172542	0.777778
892	2128203	0	0.0021282	0.215213	0.944444
893	2159213	0	0.00215921	0.19295	0.888889
894	2132394	0	0.00213239	0.179963	0.888889
895	2130438	0	0.00213044	0.172542	0.777778
896	2165359	0	0.00216536	0.178108	0.777778
897	2151952	0	0.00215195	0.179963	0.833333
898	2141612	0	0.00214161	0.183673	0.888889
899	2164241	0	0.00216424	0.19295	0.888889
900	2162565	0	0.00216256	0.215213	1
901	2139378	0	0.00213938	0.179963	0.833333
902	2129601	0	0.0021296	0.19295	0.888889
903	2162007	0	0.00216201	0.179963	0.888889
904	2115911	0	0.00211591	0.172542	0.777778
905	2151949	0	0.00215195	0.19295	0.888889
906	2141892	0	0.00214189	0.150278	0.833333
907	2124013	0	0.00212401	0.211503	0.944444
908	2162006	0	0.00216201	0.185529	0.888889
909	2125969	0	0.00212597	0.19295	0.888889
910	2141335	0	0.00214133	0.215213	0.944444
911	2176812	0	0.00217681	0.211503	0.944444
912	2150273	0	0.00215027	0.19295	0.888889
913	2192457	0	0.00219246	0.19295	0.888889
914	2170107	0	0.00217011	0.19295	0.888889
915	2141335	0	0.00214133	0.198516	0.888889
916	2127365	0	0.00212736	0.150278	0.833333
917	2157257	0	0.00215726	0.215213	0.944444
918	2139937	0	0.00213994	0.179963	0.833333
919	2120381	0	0.00212038	0.185529	0.888889
920	2130439	0	0.00213044	0.211503	0.944444
921	2137982	0	0.00213798	0.202226	0.944444
922	2175975	0	0.00217598	0.202226	0.944444
923	2160051	0	0.00216005	0.215213	0.944444
924	2157816	0	0.00215782	0.172542	0.777778
925	2137981	0	0.00213798	0.19295	0.888889
926	2139938	0	0.00213994	0.179963	0.833333
927	2166476	0	0.00216648	0.198516	0.944444
928	2139099	0	0.0021391	0.19666	0.944444
929	2149994	0	0.00214999	0.172542	0.777778
930	2132952	0	0.00213295	0.19295	0.888889
931	2143290	0	0.00214329	0.150278	0.833333
932	2144127	0	0.00214413	0.198516	0.888889
933	2127365	0	0.00212736	0.166976	0.777778
934	2110324	0	0.00211032	0.150278	0.833333
935	2219276	0	0.00221928	0.215213	1
936	2135188	0	0.00213519	0.211503	0.944444
937	2128203	0	0.0021282	0.19295	0.888889
938	2136863	0	0.00213686	0.172542	0.777778
939	2175136	0	0.00217514	0.172542	0.777778
940	2122336	0	0.00212234	0.19295	0.888889
941	2162844	0	0.00216284	0.211503	0.944444
942	2143568	0	0.00214357	0.19666	0.944444
943	2137422	0	0.00213742	0.19295	0.888889
944	2137701	0	0.0021377	0.202226	0.944444
945	2132394	0	0.00213239	0.215213	0.944444
946	2125410	0	0.00212541	0.198516	0.888889
947	2223748	0	0.00222375	0.172542	0.777778
948	2166197	0	0.0021662	0.172542	0.777778
949	2147479	0	0.00214748	0.19295	0.944444
950	2173740	0	0.00217374	0.19295	0.888889
951	2171225	0	0.00217123	0.179963	0.833333
952	2118985	0	0.00211898	0.172542	0.777778
953	2153346	0	0.00215335	0.19295	0.888889
954	2119822	0	0.00211982	0.19295	0.944444
955	2141613	0	0.00214161	0.198516	0.944444
956	2141333	0	0.00214133	0.189239	0.777778
957	2120102	0	0.0021201	0.215213	0.944444
958	2182681	0	0.00218268	0.172542	0.777778
959	2196648	0	0.00219665	0.19295	0.944444
960	2139377	0	0.00213938	0.150278	0.833333
961	2148317	0	0.00214832	0.198516	0.944444
962	2151390	0	0.00215139	0.19295	0.888889
963	2142173	0	0.00214217	0.178108	0.777778
964	2126247	0	0.00212625	0.124304	0.666667
965	2179048	0	0.00217905	0.159555	0.722222
966	2114794	0	0.00211479	0.215213	0.944444
967	2153626	0	0.00215363	0.19295	0.888889
968	2146364	0	0.00214636	0.166976	0.666667
969	2140495	0	0.0021405	0.12987	0.666667
970	2155022	0	0.00215502	0.211503	0.944444
971	2125130	0	0.00212513	0.198516	0.888889
972	2134908	0	0.00213491	0.19666	0.944444
973	2169550	0	0.00216955	0.179963	0.833333
974	2153346	0	0.00215335	0.179963	0.888889
975	2120940	0	0.00212094	0.198516	0.888889
976	2140775	0	0.00214078	0.124304	0.666667
977	2186870	0	0.00218687	0.19295	0.888889
978	2126527	0	0.00212653	0.150278	0.833333
979	2141334	0	0.00214133	0.19295	0.888889
980	2135746	0	0.00213575	0.19295	0.888889
981	2126247	0	0.00212625	0.215213	0.944444
982	2169829	0	0.00216983	0.172542	0.777778
983	2157537	0	0.00215754	0.178108	0.777778
984	2148598	0	0.0021486	0.179963	0.833333
985	2124851	0	0.00212485	0.179963	0.833333
986	2151390	0	0.00215139	0.19295	0.888889
987	2144406	0	0.00214441	0.19666	0.944444
988	2152229	0	0.00215223	0.178108	0.777778
989	2135188	0	0.00213519	0.19295	0.944444
990	2135746	0	0.00213575	0.198516	0.888889
991	2135747	0	0.00213575	0.179963	0.833333
992	2126806	0	0.00212681	0.19295	0.888889
993	2151949	0	0.00215195	0.19295	0.888889
994	2193016	0	0.00219302	0.189239	0.777778
995	2186031	0	0.00218603	0.150278	0.833333
996	2122616	0	0.00212262	0.198516	0.888889
997	2158374	0	0.00215837	0.19295	0.888889
998	2143847	0	0.00214385	0.150278	0.833333
999	2163404	0	0.0021634	0.198516	0.888889
1000	2130439	0	0.00213044	0.215213	0.944444
1001	2162006	0	0.00216201	0.215213	1
1002	2122057	0	0.00212206	0.19295	0.888889
1003	2153626	0	0.00215363	0.198516	0.888889
1004	2129041	0	0.00212904	0.215213	1
1005	2153069	0	0.00215307	0.19666	0.944444
1006	2148038	0	0.00214804	0.153989	0.722222
1007	2130718	0	0.00213072	0.19295	0.888889
1008	2154463	0	0.00215446	0.198516	0.888889
1009	2129880	0	0.00212988	0.178108	0.777778
1010	2163404	0	0.0021634	0.179963	0.833333
1011	2153067	0	0.00215307	0.191095	0.833333
1012	2137980	0	0.00213798	0.179963	0.833333
1013	2141892	0	0.00214189	0.150278	0.833333
1014	2150273	0	0.00215027	0.19666	0.944444
1015	2122337	0	0.00212234	0.204082	0.888889
1016	2165638	0	0.00216564	0.215213	0.944444
1017	2125131	0	0.00212513	0.215213	0.944444
1018	2139378	0	0.00213938	0.19295	0.888889
1019	2144406	0	0.00214441	0.179963	0.888889
1020	2153905	0	0.0021539	0.19295	0.888889
1021	2140775	0	0.00214078	0.215213	0.944444
1022	2149155	0	0.00214915	0.166976	0.777778
1023	2131556	0	0.00213156	0.0834879	0.555556
1024	2139378	0	0.00213938	0.152134	0.666667
1025	2183238	0	0.00218324	0.170686	0.666667
1026	2157539	0	0.00215754	0.113173	0.611111
1027	2149994	0	0.00214999	0.12616	0.722222
1028	2149435	0	0.00214943	0.152134	0.666667
1029	2112279	0	0.00211228	0.107607	0.611111
1030	2142730	0	0.00214273	0.148423	0.666667
1031	2144687	0	0.00214469	0.148423	0.666667
1032	2172902	0	0.0021729	0.113173	0.611111
1033	2149994	0	0.00214999	0.152134	0.666667
1034	2165917	0	0.00216592	0.152134	0.666667
1035	2153067	0	0.00215307	0.152134	0.666667
1036	2120381	0	0.00212038	0.152134	0.666667
1037	2128204	0	0.0021282	0.113173	0.611111
1038	2148876	0	0.00214888	0.096475	0.555556
1039	2137143	0	0.00213714	0.105751	0.611111
1040	2160051	0	0.00216005	0.0834879	0.555556
1041	2760127	0	0.00276013	0.148423	0.666667
1042	2176255	0	0.00217626	0.113173	0.611111
1043	2186870	0	0.00218687	0.152134	0.666667
1044	2175136	0	0.00217514	0.155844	0.777778
1045	2162565	0	0.00216256	0.148423	0.666667
1046	2176813	0	0.00217681	0.152134	0.666667
1047	2159494	0	0.00215949	0.148423	0.666667
1048	2128762	0	0.00212876	0.148423	0.666667
1049	2170387	0	0.00217039	0.096475	0.555556
1050	2125689	0	0.00212569	0.155844	0.777778
1051	2126248	0	0.00212625	0.107607	0.611111
1052	2167036	0	0.00216704	0.096475	0.555556
1053	2390527	0	0.00239053	0.152134	0.666667
1054	2212851	0	0.00221285	0.113173	0.611111
1055	2179048	0	0.00217905	0.12616	0.722222
1056	2171505	0	0.0021715	0.12616	0.722222
1057	2124852	0	0.00212485	0.096475	0.555556
1058	2195251	0	0.00219525	0.0834879	0.555556
1059	2135187	0	0.00213519	0.155844	0.777778
1060	2161727	0	0.00216173	0.152134	0.666667
1061	2172343	0	0.00217234	0.113173	0.611111
1062	2149715	0	0.00214971	0.152134	0.666667
1063	2138262	0	0.00213826	0.107607	0.611111
1064	2151670	0	0.00215167	0.142857	0.666667
1065	2182120	0	0.00218212	0.107607	0.611111
1066	2131276	0	0.00213128	0.152134	0.666667
1067	2181842	0	0.00218184	0.152134	0.666667
1068	2149436	0	0.00214944	0.155844	0.777778
1069	2148596	0	0.0021486	0.107607	0.611111
1070	2175416	0	0.00217542	0.113173	0.611111
1071	2138260	0	0.00213826	0.113173	0.611111
1072	2121499	0	0.0021215	0.155844	0.777778
1073	2132396	0	0.0021324	0.152134	0.666667
1074	2162845	0	0.00216285	0.152134	0.666667
1075	2162565	0	0.00216256	0.148423	0.666667
1076	2174299	0	0.0021743	0.113173	0.611111
1077	2146362	0	0.00214636	0.148423	0.666667
1078	2145525	0	0.00214553	0.107607	0.611111
1079	2136863	0	0.00213686	0.113173	0.611111
1080	2158374	0	0.00215837	0.152134	0.666667
1081	2136305	0	0.0021363	0.105751	0.611111
1082	2195251	0	0.00219525	0.105751	0.611111
1083	2123175	0	0.00212318	0.107607	0.611111
1084	2134071	0	0.00213407	0.12616	0.722222
1085	2151111	0	0.00215111	0.0834879	0.555556
1086	2168153	0	0.00216815	0.152134	0.666667
1087	2151670	0	0.00215167	0.12616	0.722222
1088	2164521	0	0.00216452	0.148423	0.666667
1089	2167595	0	0.0021676	0.107607	0.611111
1090	2110882	0	0.00211088	0.107607	0.611111
1091	2174019	0	0.00217402	0.148423	0.666667
1092	2125689	0	0.00212569	0.152134	0.666667
1093	2157536	0	0.00215754	0.105751	0.611111
1094	2124574	0	0.00212457	0.107607	0.611111
1095	2142171	0	0.00214217	0.148423	0.666667
1096	2174858	0	0.00217486	0.152134	0.666667
1097	2129321	0	0.00212932	0.152134	0.666667
1098	2178489	0	0.00217849	0.152134	0.666667
1099	2123735	0	0.00212373	0.12616	0.722222
1100	2164241	0	0.00216424	0.105751	0.611111
1101	2148038	0	0.00214804	0.142857	0.666667
1102	2143569	0	0.00214357	0.152134	0.666667
1103	2139098	0	0.0021391	0.12616	0.722222
1104	2138540	0	0.00213854	0.152134	0.666667
1105	2135189	0	0.00213519	0.113173	0.611111
1106	2156698	0	0.0021567	0.148423	0.666667
1107	2141612	0	0.00214161	0.096475	0.555556
1108	2137422	0	0.00213742	0.107607	0.611111
1109	2176813	0	0.00217681	0.148423	0.666667
1110	2138821	0	0.00213882	0.152134	0.666667
1111	2150832	0	0.00215083	0.148423	0.666667
1112	2153625	0	0.00215363	0.113173	0.611111
1113	2163403	0	0.0021634	0.142857	0.666667
1114	2126527	0	0.00212653	0.148423	0.666667
1115	2132674	0	0.00213267	0.107607	0.611111
1116	2157816	0	0.00215782	0.152134	0.666667
1117	2115073	0	0.00211507	0.12616	0.722222
1118	2176254	0	0.00217625	0.107607	0.611111
1119	2141613	0	0.00214161	0.148423	0.666667
1120	2139378	0	0.00213938	0.152134	0.666667
1121	2131835	0	0.00213183	0.152134	0.666667
1122	2139378	0	0.00213938	0.152134	0.666667
1123	2143010	0	0.00214301	0.152134	0.666667
1124	2131556	0	0.00213156	0.113173	0.611111
1125	2162286	0	0.00216229	0.107607	0.611111
1126	2124852	0	0.00212485	0.142857	0.666667
1127	2142450	0	0.00214245	0.148423	0.666667
1128	2167314	0	0.00216731	0.152134	0.666667
1129	2116191	0	0.00211619	0.107607	0.611111
1130	2144127	0	0.00214413	0.105751	0.611111
1131	2191342	0	0.00219134	0.148423	0.666667
1132	2125410	0	0.00212541	0.107607	0.611111
1133	2148597	0	0.0021486	0.105751	0.611111
1134	2132673	0	0.00213267	0.096475	0.555556
1135	2139378	0	0.00213938	0.113173	0.611111
1136	2127925	0	0.00212793	0.155844	0.777778
1137	2166477	0	0.00216648	0.105751	0.611111
1138	2116190	0	0.00211619	0.148423	0.666667
1139	2146362	0	0.00214636	0.152134	0.666667
1140	2125689	0	0.00212569	0.152134	0.666667
1141	2150832	0	0.00215083	0.148423	0.666667
1142	2114794	0	0.00211479	0.105751	0.611111
1143	2131556	0	0.00213156	0.148423	0.666667
1144	2148597	0	0.0021486	0.12616	0.722222
1145	2125689	0	0.00212569	0.107607	0.611111
1146	2126807	0	0.00212681	0.0834879	0.555556
1147	2162287	0	0.00216229	0.148423	0.666667
1148	2126527	0	0.00212653	0.113173	0.611111
1149	2148038	0	0.00214804	0.107607	0.611111
1150	2147759	0	0.00214776	0.155844	0.777778
1151	2141054	0	0.00214105	0.152134	0.666667
1152	2146643	0	0.00214664	0.105751	0.611111
1153	2134349	0	0.00213435	0.148423	0.666667
1154	2148597	0	0.0021486	0.096475	0.555556
1155	2161169	0	0.00216117	0.148423	0.666667
1156	2137422	0	0.00213742	0.148423	0.666667
1157	2243303	0	0.0022433	0.113173	0.611111
1158	2163962	0	0.00216396	0.113173	0.611111
1159	2140496	0	0.0021405	0.152134	0.666667
1160	2174298	0	0.0021743	0.113173	0.611111
1161	2140216	0	0.00214022	0.12616	0.722222
1162	2150273	0	0.00215027	0.152134	0.666667
1163	2170109	0	0.00217011	0.148423	0.666667
1164	2149994	0	0.00214999	0.155844	0.777778
1165	2155301	0	0.0021553	0.107607	0.611111
1166	2170946	0	0.00217095	0.152134	0.666667
1167	2144407	0	0.00214441	0.107607	0.611111
1168	2151391	0	0.00215139	0.096475	0.555556
1169	2150273	0	0.00215027	0.152134	0.666667
1170	2152229	0	0.00215223	0.152134	0.666667
1171	2169270	0	0.00216927	0.148423	0.666667
1172	2183238	0	0.00218324	0.105751	0.611111
1173	2113958	0	0.00211396	0.107607	0.611111
1174	2143848	0	0.00214385	0.107607	0.611111
1175	2132394	0	0.00213239	0.107607	0.611111
1176	3116597	0	0.0031166	0.107607	0.611111
1177	2136305	0	0.0021363	0.096475	0.555556
1178	2162288	0	0.00216229	0.113173	0.611111
1179	2166755	0	0.00216675	0.152134	0.666667
1180	2145524	0	0.00214552	0.189239	0.722222
1181	2142171	0	0.00214217	0.155844	0.777778
1182	2146921	0	0.00214692	0.107607	0.611111
1183	2141055	0	0.00214106	0.142857	0.666667
1184	2143848	0	0.00214385	0.113173	0.611111
1185	2139098	0	0.0021391	0.152134	0.666667
1186	2180724	0	0.00218072	0.105751	0.611111
1187	2131276	0	0.00213128	0.155844	0.777778
1188	2158096	0	0.0021581	0.152134	0.666667
1189	2127645	0	0.00212765	0.105751	0.611111
1190	2160609	0	0.00216061	0.142857	0.666667
1191	2143010	0	0.00214301	0.142857	0.666667
1192	2154463	0	0.00215446	0.105751	0.611111
1193	2169829	0	0.00216983	0.152134	0.666667
1194	2153347	0	0.00215335	0.152134	0.666667
1195	2145524	0	0.00214552	0.107607	0.611111
1196	2148597	0	0.0021486	0.107607	0.611111
1197	2160609	0	0.00216061	0.148423	0.666667
1198	2150552	0	0.00215055	0.113173	0.611111
1199	2142732	0	0.00214273	0.152134	0.666667
1200	2126527	0	0.00212653	0.105751	0.611111
1201	2127366	0	0.00212737	0.152134	0.666667
1202	2176533	0	0.00217653	0.142857	0.666667
1203	2120660	0	0.00212066	0.12616	0.722222
1204	2292471	0	0.00229247	0.148423	0.666667
1205	2124850	0	0.00212485	0.155844	0.777778
1206	2147200	0	0.0021472	0.105751	0.611111
1207	2134908	0	0.00213491	0.096475	0.555556
1208	2143568	0	0.00214357	0.113173	0.611111
1209	2177930	0	0.00217793	0.107607	0.611111
1210	2148597	0	0.0021486	0.152134	0.666667
1211	2148318	0	0.00214832	0.105751	0.611111
1212	2143009	0	0.00214301	0.148423	0.666667
1213	2141612	0	0.00214161	0.12616	0.722222
1214	2172063	0	0.00217206	0.12616	0.722222
1215	2147760	0	0.00214776	0.113173	0.611111
1216	2127644	0	0.00212764	0.148423	0.666667
1217	2131556	0	0.00213156	0.152134	0.666667
1218	2163962	0	0.00216396	0.113173	0.611111
1219	2139657	0	0.00213966	0.142857	0.666667
1220	2148878	0	0.00214888	0.107607	0.611111
1221	2191340	0	0.00219134	0.142857	0.666667
1222	2144127	0	0.00214413	0.107607	0.611111
1223	2167594	0	0.00216759	0.148423	0.666667
1224	2154742	0	0.00215474	0.113173	0.611111
1225	2128484	0	0.00212848	0.107607	0.611111
1226	2148876	0	0.00214888	0.113173	0.611111
1227	2153905	0	0.0021539	0.148423	0.666667
1228	3119669	0	0.00311967	0.107607	0.611111
1229	2268444	0	0.00226844	0.12616	0.722222
1230	2179608	0	0.00217961	0.152134	0.666667
1231	2146083	0	0.00214608	0.105751	0.611111
1232	2143289	0	0.00214329	0.155844	0.777778
1233	2154743	0	0.00215474	0.107607	0.611111
1234	2127644	0	0.00212764	0.107607	0.611111
1235	2137144	0	0.00213714	0.148423	0.666667
1236	2193296	0	0.0021933	0.113173	0.611111
1237	2147480	0	0.00214748	0.155844	0.777778
1238	2122336	0	0.00212234	0.105751	0.611111
1239	2177931	0	0.00217793	0.12616	0.722222
1240	2146083	0	0.00214608	0.148423	0.666667
1241	2140775	0	0.00214078	0.152134	0.666667
1242	2154184	0	0.00215418	0.152134	0.666667
1243	2144127	0	0.00214413	0.148423	0.666667
1244	2181562	0	0.00218156	0.12616	0.722222
1245	2120940	0	0.00212094	0.148423	0.666667
1246	2137424	0	0.00213742	0.152134	0.666667
1247	2130717	0	0.00213072	0.152134	0.666667
1248	2155581	0	0.00215558	0.148423	0.666667
1249	2136584	0	0.00213658	0.148423	0.666667
1250	2140495	0	0.0021405	0.107607	0.611111
1251	2178490	0	0.00217849	0.113173	0.611111
1252	2142172	0	0.00214217	0.152134	0.666667
1253	2155022	0	0.00215502	0.148423	0.666667
1254	2154464	0	0.00215446	0.12616	0.722222
1255	2153625	0	0.00215363	0.148423	0.666667
1256	2125131	0	0.00212513	0.152134	0.666667
1257	2146641	0	0.00214664	0.152134	0.666667
1258	2141613	0	0.00214161	0.107607	0.611111
1259	2146921	0	0.00214692	0.107607	0.611111
1260	2149155	0	0.00214915	0.142857	0.666667
1261	2144127	0	0.00214413	0.107607	0.611111
1262	2137144	0	0.00213714	0.152134	0.666667
1263	2131555	0	0.00213155	0.148423	0.666667
1264	2145804	0	0.0021458	0.152134	0.666667
1265	2131276	0	0.00213128	0.105751	0.611111
1266	2122337	0	0.00212234	0.107607	0.611111
1267	2150834	0	0.00215083	0.107607	0.611111
1268	2125689	0	0.00212569	0.12616	0.722222
1269	2149993	0	0.00214999	0.148423	0.666667
1270	2160610	0	0.00216061	0.152134	0.666667
1271	2121498	0	0.0021215	0.152134	0.666667
1272	2138261	0	0.00213826	0.107607	0.611111
1273	2149994	0	0.00214999	0.113173	0.611111
1274	2124012	0	0.00212401	0.107607	0.611111
1275	2164521	0	0.00216452	0.107607	0.611111
1276	2147200	0	0.0021472	0.152134	0.666667
1277	2153625	0	0.00215363	0.113173	0.611111
1278	2139098	0	0.0021391	0.113173	0.611111
1279	2151950	0	0.00215195	0.105751	0.611111
1280	2141334	0	0.00214133	0.107607	0.611111
1281	2146641	0	0.00214664	0.107607	0.611111
1282	2137702	0	0.0021377	0.152134	0.666667
1283	2161449	0	0.00216145	0.113173	0.611111
1284	2137981	0	0.00213798	0.148423	0.666667
1285	2139936	0	0.00213994	0.105751	0.611111
1286	2133790	0	0.00213379	0.148423	0.666667
1287	2134629	0	0.00213463	0.107607	0.611111
1288	2128764	0	0.00212876	0.12616	0.722222
1289	2154464	0	0.00215446	0.148423	0.666667
1290	2148876	0	0.00214888	0.113173	0.611111
1291	2150832	0	0.00215083	0.152134	0.666667
1292	2132394	0	0.00213239	0.148423	0.666667
1293	2149995	0	0.00215	0.105751	0.611111
1294	2162285	0	0.00216228	0.107607	0.611111
1295	2135466	0	0.00213547	0.107607	0.611111
1296	2155022	0	0.00215502	0.148423	0.666667
1297	2140495	0	0.0021405	0.142857	0.666667
1298	2136305	0	0.0021363	0.107607	0.611111
1299	2121778	0	0.00212178	0.105751	0.611111
1300	2134628	0	0.00213463	0.107607	0.611111
1301	2143568	0	0.00214357	0.107607	0.611111
1302	2139377	0	0.00213938	0.096475	0.555556
1303	2150273	0	0.00215027	0.148423	0.666667
1304	2139938	0	0.00213994	0.142857	0.666667
1305	2142172	0	0.00214217	0.096475	0.555556
1306	2136025	0	0.00213603	0.113173	0.611111
1307	2132673	0	0.00213267	0.105751	0.611111
1308	2146921	0	0.00214692	0.105751	0.611111
1309	2132395	0	0.0021324	0.155844	0.777778
1310	2139099	0	0.0021391	0.148423	0.666667
1311	2133791	0	0.00213379	0.107607	0.611111
1312	2139377	0	0.00213938	0.148423	0.666667
1313	2160330	0	0.00216033	0.152134	0.666667
1314	2124013	0	0.00212401	0.105751	0.611111
1315	2136864	0	0.00213686	0.107607	0.611111
1316	2118146	0	0.00211815	0.107607	0.611111
1317	2160051	0	0.00216005	0.152134	0.666667
1318	2164521	0	0.00216452	0.107607	0.611111
1319	2150832	0	0.00215083	0.148423	0.666667
1320	2136307	0	0.00213631	0.148423	0.666667
1321	2149715	0	0.00214971	0.148423	0.666667
1322	2139936	0	0.00213994	0.152134	0.666667
1323	2126807	0	0.00212681	0.152134	0.666667
1324	2154463	0	0.00215446	0.148423	0.666667
1325	2142173	0	0.00214217	0.148423	0.666667
1326	2134628	0	0.00213463	0.12616	0.722222
1327	2163403	0	0.0021634	0.152134	0.666667
1328	2126807	0	0.00212681	0.096475	0.555556
1329	2164520	0	0.00216452	0.152134	0.666667
1330	2141893	0	0.00214189	0.113173	0.611111
1331	2148597	0	0.0021486	0.142857	0.666667
1332	2159771	0	0.00215977	0.152134	0.666667
1333	2141892	0	0.00214189	0.12616	0.722222
1334	2128483	0	0.00212848	0.152134	0.666667
1335	2168153	0	0.00216815	0.152134	0.666667
1336	2118706	0	0.00211871	0.152134	0.666667
1337	2156419	0	0.00215642	0.107607	0.611111
1338	2155302	0	0.0021553	0.142857	0.666667
1339	2144127	0	0.00214413	0.152134	0.666667
1340	2138540	0	0.00213854	0.107607	0.611111
1341	2169272	0	0.00216927	0.142857	0.666667
1342	2146921	0	0.00214692	0.148423	0.666667
1343	2152228	0	0.00215223	0.113173	0.611111
1344	2367340	0	0.00236734	0.107607	0.611111
1345	2382146	0	0.00238215	0.113173	0.611111
1346	2443888	0	0.00244389	0.152134	0.666667
1347	2386337	0	0.00238634	0.105751	0.611111
1348	2356724	0	0.00235672	0.155844	0.777778
1349	2455619	0	0.00245562	0.148423	0.666667
1350	2241346	0	0.00224135	0.105751	0.611111
1351	2270681	0	0.00227068	0.148423	0.666667
1352	2367339	0	0.00236734	0.152134	0.666667
1353	2390247	0	0.00239025	0.155844	0.777778
1354	2376838	0	0.00237684	0.148423	0.666667
1355	2386617	0	0.00238662	0.152134	0.666667
1356	2360076	0	0.00236008	0.152134	0.666667
1357	2355607	0	0.00235561	0.107607	0.611111
1358	2417626	0	0.00241763	0.170686	0.666667
1359	2412597	0	0.0024126	0.12616	0.722222
1360	2366503	0	0.0023665	0.107607	0.611111
1361	2441372	0	0.00244137	0.12616	0.722222
1362	2381587	0	0.00238159	0.152134	0.666667
1363	2364546	0	0.00236455	0.105751	0.611111
1364	2388851	0	0.00238885	0.113173	0.611111
1365	2391088	0	0.00239109	0.152134	0.666667
1366	2345829	0	0.00234583	0.113173	0.611111
1367	2399746	0	0.00239975	0.0834879	0.555556
1368	2374324	0	0.00237432	0.166976	0.666667
1369	2354489	0	0.00235449	0.107607	0.611111
1370	2380751	0	0.00238075	0.113173	0.611111
1371	2367619	0	0.00236762	0.155844	0.777778
1372	2399187	0	0.00239919	0.142857	0.666667
1373	2465956	0	0.00246596	0.148423	0.666667
1374	2377398	0	0.0023774	0.096475	0.555556
1375	2343314	0	0.00234331	0.096475	0.555556
1376	2378515	0	0.00237851	0.189239	0.722222
1377	2377677	0	0.00237768	0.152134	0.666667
1378	2389689	0	0.00238969	0.096475	0.555556
1379	2365664	0	0.00236566	0.152134	0.666667
1380	2363988	0	0.00236399	0.105751	0.611111
1381	2349460	0	0.00234946	0.113173	0.611111
1382	2378793	0	0.00237879	0.152134	0.666667
1383	2388851	0	0.00238885	0.152134	0.666667
1384	2365945	0	0.00236594	0.152134	0.666667
1385	2379073	0	0.00237907	0.152134	0.666667
1386	2365384	0	0.00236538	0.096475	0.555556
1387	2401422	0	0.00240142	0.113173	0.611111
1388	2364267	0	0.00236427	0.113173	0.611111
1389	2354490	0	0.00235449	0.152134	0.666667
1390	2364546	0	0.00236455	0.148423	0.666667
1391	2394997	0	0.002395	0.152134	0.666667
1392	2340242	0	0.00234024	0.107607	0.611111
1393	2360635	0	0.00236063	0.148423	0.666667
1394	2369015	0	0.00236901	0.12616	0.722222
1395	2383263	0	0.00238326	0.107607	0.611111
1396	2385498	0	0.0023855	0.152134	0.666667
1397	2372368	0	0.00237237	0.152134	0.666667
1398	2664865	0	0.00266487	0.152134	0.666667
1399	2407569	0	0.00240757	0.152134	0.666667
1400	2374325	0	0.00237433	0.113173	0.611111
1401	2395556	0	0.00239556	0.152134	0.666667
1402	2387456	0	0.00238746	0.113173	0.611111
1403	2417627	0	0.00241763	0.12616	0.722222
1404	2357282	0	0.00235728	0.113173	0.611111
1405	2361195	0	0.00236119	0.12616	0.722222
1406	2361195	0	0.00236119	0.096475	0.555556
1407	2415112	0	0.00241511	0.12616	0.722222
1408	2222629	0	0.00222263	0.142857	0.666667
1409	2295265	0	0.00229526	0.107607	0.611111
1410	2375164	0	0.00237516	0.152134	0.666667
1411	2380749	0	0.00238075	0.152134	0.666667
1412	2478527	0	0.00247853	0.152134	0.666667
1413	2386337	0	0.00238634	0.107607	0.611111
1414	2345830	0	0.00234583	0.113173	0.611111
1415	2494452	0	0.00249445	0.105751	0.611111
1416	2368458	0	0.00236846	0.148423	0.666667
1417	2354769	0	0.00235477	0.107607	0.611111
1418	2371529	0	0.00237153	0.152134	0.666667
1419	2362869	0	0.00236287	0.148423	0.666667
1420	2364268	0	0.00236427	0.148423	0.666667
1421	2388572	0	0.00238857	0.12616	0.722222
1422	2327110	0.142857	0.00232711	0.12616	0.722222
1423	2414274	0	0.00241427	0.272727	1
1424	2396953	0	0.00239695	0.178108	0.777778
1425	2388851	0.142857	0.00238885	0.215213	1
1426	2376839	0	0.00237684	0.283859	1
1427	2369854	0	0.00236985	0.179963	0.833333
1428	2394997	0	0.002395	0.198516	0.888889
1429	2381587	0	0.00238159	0.19295	0.888889
1430	2400305	0	0.00240031	0.19295	0.888889
1431	2381029	0	0.00238103	0.19295	0.888889
1432	2394997	0	0.002395	0.211503	0.944444
1433	2391924	0	0.00239192	0.198516	0.888889
1434	2332698	0	0.0023327	0.185529	0.888889
1435	2421257	0	0.00242126	0.19295	0.888889
1436	2462324	0	0.00246232	0.19666	0.944444
1437	2405892	0	0.00240589	0.178108	0.777778
1438	2477968	0	0.00247797	0.204082	0.888889
1439	2500876	0.142857	0.00250088	0.155844	0.833333
1440	2357841	0	0.00235784	0.2282	0.944444
1441	2388013	0	0.00238801	0.107607	0.611111
1442	2421536	0	0.00242154	0.215213	0.944444
1443	2386336	0	0.00238634	0.215213	1
1444	2391086	0	0.00239109	0.19295	0.944444
1445	2431593	0	0.00243159	0.19295	0.888889
1446	2403099	0	0.0024031	0.191095	0.833333
1447	2382984	0.142857	0.00238298	0.19295	0.888889
1448	2475733	0	0.00247573	0.198516	0.888889
1449	4434363	0.142857	0.00443436	0.19295	0.888889
1450	2421816	0	0.00242182	0.244898	1
1451	2398070	0	0.00239807	0.19666	0.944444
1452	2374603	0	0.0023746	0.19295	0.888889
1453	2379074	0	0.00237907	0.19295	0.888889
1454	2021766	0	0.00202177	0.179963	0.833333
1455	2016737	0	0.00201674	0.198516	0.944444
1456	2039644	0	0.00203964	0.150278	0.833333
1457	2036013	0	0.00203601	0.215213	1
1458	2082667	0	0.00208267	0.179963	0.833333
1459	2067301	0	0.0020673	0.19295	0.888889
1460	2040762	0.285714	0.00204076	0.211503	0.944444
1461	2045791	0	0.00204579	0.172542	0.777778
1462	2045512	0.142857	0.00204551	0.172542	0.777778
1463	2099429	0	0.00209943	0.282004	1
1464	2225702	0	0.0022257	0.198516	0.944444
1465	2099987	0.142857	0.00209999	0.105751	0.611111
1466	2049422	0	0.00204942	0.19295	0.888889
1467	2032101	0	0.0020321	0.155844	0.833333
1468	2018692	0	0.00201869	0.185529	0.888889
1469	2054730	0	0.00205473	0.179963	0.833333
1470	2292190	0	0.00229219	0.19295	0.888889
1471	2308673	0	0.00230867	0.172542	0.777778
1472	2053054	0	0.00205305	0.19295	0.888889
1473	2060318	0	0.00206032	0.19295	0.888889
1474	2049702	0	0.0020497	0.239332	1
1475	2370972	0	0.00237097	0.178108	0.777778
1476	2355886	0	0.00235589	0.202226	0.944444
1477	2398070	0	0.00239807	0.202226	0.888889
1478	2443327	0	0.00244333	0.211503	0.944444
1479	2373767	0	0.00237377	0.137291	0.777778
1480	2376558	0	0.00237656	0.204082	0.888889
1481	2386896	0	0.0023869	0.150278	0.833333
1482	2412876	0	0.00241288	0.19295	0.888889
1483	2507022	0	0.00250702	0.198516	0.944444
1484	2431594	0	0.00243159	0.185529	0.888889
1485	2381028	0	0.00238103	0.137291	0.777778
1486	2353094	0.142857	0.00235309	0.150278	0.833333
1487	2469866	0	0.00246987	0.283859	1
1488	2427124	0.142857	0.00242712	0.231911	0.944444
1489	2378793	0	0.00237879	0.198516	0.888889
1490	2469029	0	0.00246903	0.19295	0.944444
1491	2353093	0	0.00235309	0.107607	0.611111
1492	2377396	0	0.0023774	0.237477	0.944444
1493	2406453	0.142857	0.00240645	0.19295	0.888889
1494	2438019	0	0.00243802	0.278293	1
1495	2382984	0	0.00238298	0.159555	0.722222
1496	2423771	0	0.00242377	0.19295	0.888889
1497	2385778	0	0.00238578	0.19666	0.944444
1498	2381587	0	0.00238159	0.198516	0.888889
1499	2449752	0	0.00244975	0.19295	0.888889
1500	2404217	0	0.00240422	0.211503	0.944444
1501	2391085	0	0.00239108	0.172542	0.777778
1502	2447517	0	0.00244752	0.204082	0.888889
1503	2381587	0	0.00238159	0.19295	0.944444
1504	2372089	0	0.00237209	0.124304	0.666667
1505	2369575	0	0.00236958	0.150278	0.833333
1506	2401702	0	0.0024017	0.198516	0.944444
1507	2368179	0	0.00236818	0.172542	0.777778
1508	2456457	0	0.00245646	0.209647	0.888889
1509	2374603	0.142857	0.0023746	0.204082	0.888889
1510	2377956	0	0.00237796	0.211503	0.944444
1511	2410362	0	0.00241036	0.183673	0.777778
1512	2368457	0	0.00236846	0.19295	0.888889
1513	2378235	0	0.00237823	0.166976	0.777778
1514	2432433	0	0.00243243	0.16141	0.833333
1515	2392763	0.142857	0.00239276	0.198516	0.888889
1516	2390248	0	0.00239025	0.19295	0.888889
1517	2393321	0	0.00239332	0.215213	1
1518	2374603	0	0.0023746	0.211503	0.944444
1519	2381588	0	0.00238159	0.19666	0.944444
1520	2475175	0	0.00247518	0.178108	0.777778
1521	2401144	0	0.00240114	0.202226	0.888889
1522	2380471	0	0.00238047	0.150278	0.833333
1523	2408965	0	0.00240896	0.198516	0.888889
1524	2391644	0	0.00239164	0.124304	0.666667
1525	2385499	0	0.0023855	0.215213	0.944444
1526	2461486	0	0.00246149	0.181818	0.722222
1527	2384660	0	0.00238466	0.19295	0.944444
1528	2369575	0	0.00236958	0.150278	0.833333
1529	2379074	0	0.00237907	0.124304	0.666667
1530	2397791	0	0.00239779	0.150278	0.833333
1531	2418463	0.142857	0.00241846	0.215213	1
1532	2444165	0	0.00244416	0.179963	0.833333
1533	2351416	0	0.00235142	0.19295	0.888889
1534	2379632	0	0.00237963	0.204082	0.888889
1535	2389968	0	0.00238997	0.215213	0.944444
1536	2393043	0	0.00239304	0.137291	0.777778
1537	2367340	0.142857	0.00236734	0.107607	0.611111
1538	2457574	0	0.00245757	0.191095	0.833333
1539	2386057	0	0.00238606	0.198516	0.888889
1540	2369016	0	0.00236902	0.179963	0.833333
1541	2424889	0	0.00242489	0.19295	0.888889
1542	2395277	0	0.00239528	0.124304	0.666667
1543	2385221	0	0.00238522	0.198516	0.888889
1544	2382984	0	0.00238298	0.150278	0.833333
1545	2399187	0	0.00239919	0.19295	0.888889
1546	2405892	0	0.00240589	0.198516	0.944444
1547	2452825	0	0.00245283	0.215213	0.944444
1548	2402819	0	0.00240282	0.215213	1
1549	2375441	0	0.00237544	0.215213	1
1550	2459532	0	0.00245953	0.19666	0.944444
1551	2393880	0	0.00239388	0.198516	0.944444
1552	2394997	0	0.002395	0.172542	0.777778
1553	2468750	0	0.00246875	0.178108	0.777778
1554	2363708	0	0.00236371	0.137291	0.777778
1555	2347225	0.142857	0.00234723	0.19295	0.888889
1556	2400025	0	0.00240003	0.209647	0.888889
1557	2387457	0	0.00238746	0.19295	0.944444
1558	2668775	0	0.00266877	0.137291	0.777778
1559	2438857	0	0.00243886	0.178108	0.777778
1560	2396952	0	0.00239695	0.150278	0.833333
1561	2392204	0	0.0023922	0.215213	1
1562	2443885	0	0.00244388	0.178108	0.777778
1563	2379073	0	0.00237907	0.198516	0.888889
1564	2406733	0	0.00240673	0.198516	0.888889
1565	2467631	0	0.00246763	0.172542	0.777778
1566	2389409	0	0.00238941	0.172542	0.777778
1567	2363988	0	0.00236399	0.166976	0.833333
1568	2429638	0	0.00242964	0.159555	0.722222
1569	2412597	0.142857	0.0024126	0.159555	0.722222
1570	2463441	0	0.00246344	0.217069	0.944444
1571	2465679	0	0.00246568	0.124304	0.666667
1572	2380469	0	0.00238047	0.204082	0.888889
1573	2381867	0	0.00238187	0.19295	0.888889
1574	2424889	0	0.00242489	0.12987	0.666667
1575	2383543	0	0.00238354	0.19295	0.888889
1576	2391645	0	0.00239164	0.185529	0.833333
1577	2402819	0	0.00240282	0.215213	0.944444
1578	2347507	0	0.00234751	0.185529	0.888889
1579	2367060	0	0.00236706	0.16141	0.833333
1580	2432712	0	0.00243271	0.19295	0.888889
1581	2401142	0	0.00240114	0.172542	0.777778
1582	2368178	0	0.00236818	0.198516	0.888889
1583	2446959	0	0.00244696	0.215213	1
1584	2365384	0	0.00236538	0.202226	0.888889
1585	2376002	0	0.002376	0.178108	0.777778
1586	2419581	0.142857	0.00241958	0.172542	0.777778
1587	2368457	0	0.00236846	0.226345	0.944444
1588	2343594	0	0.00234359	0.189239	0.777778
1589	2368737	0	0.00236874	0.178108	0.777778
1590	2391086	0	0.00239109	0.19295	0.888889
1591	2389130	0	0.00238913	0.19295	0.888889
1592	2392763	0	0.00239276	0.19295	0.944444
1593	2367899	0	0.0023679	0.215213	0.944444
1594	2336610	0.142857	0.00233661	0.191095	0.833333
1595	2411759	0	0.00241176	0.244898	0.944444
1596	2361473	0.142857	0.00236147	0.19295	0.888889
1597	2369574	0	0.00236957	0.222635	0.944444
1598	2389410	0	0.00238941	0.198516	0.888889
1599	2351975	0	0.00235198	0.107607	0.611111
1600	2360356	0	0.00236036	0.233766	1
1601	2405892	0	0.00240589	0.215213	0.944444
1602	2344432	0	0.00234443	0.179963	0.833333
1603	2373765	0	0.00237376	0.198516	0.944444
1604	2376000	0	0.002376	0.198516	0.888889
1605	2367619	0	0.00236762	0.19666	0.944444
1606	2358958	0	0.00235896	0.179963	0.888889
1607	2385779	0	0.00238578	0.202226	0.944444
1608	2393321	0	0.00239332	0.150278	0.833333
1609	2399746	0	0.00239975	0.215213	1
1610	2431594	0	0.00243159	0.198516	0.888889
1611	2373765	0	0.00237376	0.194805	0.777778
1612	2364826	0	0.00236483	0.19295	0.944444
1613	2397512	0	0.00239751	0.198516	0.888889
1614	2385500	0	0.0023855	0.19295	0.888889
1615	2379912	0	0.00237991	0.19666	0.833333
1616	2354489	0	0.00235449	0.105751	0.611111
1617	2366502	0.142857	0.0023665	0.198516	0.888889
1618	2500876	0	0.00250088	0.315399	1
1619	2367340	0	0.00236734	0.19666	0.944444
1620	2348343	0	0.00234834	0.19295	0.888889
1621	2360358	0	0.00236036	0.215213	0.944444
1622	2365384	0	0.00236538	0.19666	0.944444
1623	2388293	0	0.00238829	0.185529	0.888889
1624	2365663	0	0.00236566	0.172542	0.777778
1625	2366502	0	0.0023665	0.185529	0.888889
1626	2350299	0	0.0023503	0.178108	0.777778
1627	2374323	0.142857	0.00237432	0.19295	0.888889
1628	2410924	0	0.00241092	0.215213	0.944444
1629	2385778	0.142857	0.00238578	0.198516	0.888889
1630	2349181	0	0.00234918	0.172542	0.777778
1631	2374045	0	0.00237404	0.137291	0.777778
1632	2388572	0	0.00238857	0.172542	0.777778
1633	2368737	0	0.00236874	0.19295	0.888889
1634	2393321	0.142857	0.00239332	0.2282	0.944444
1635	2351418	0	0.00235142	0.204082	0.888889
1636	2389130	0	0.00238913	0.19295	0.888889
1637	2403377	0	0.00240338	0.19295	0.888889
1638	2372927	0	0.00237293	0.172542	0.777778
1639	2377956	0	0.00237796	0.198516	0.888889
1640	2378515	0	0.00237851	0.198516	0.888889
1641	2361473	0	0.00236147	0.150278	0.833333
1642	2386339	0	0.00238634	0.215213	0.944444
1643	2378235	0	0.00237823	0.211503	0.944444
1644	2339682	0	0.00233968	0.12987	0.666667
1645	2409804	0	0.0024098	0.150278	0.833333
1646	2367899	0	0.0023679	0.137291	0.777778
1647	2369016	0	0.00236902	0.198516	0.888889
1648	2378235	0	0.00237823	0.207792	0.833333
1649	2367619	0	0.00236762	0.179963	0.833333
1650	2388853	0	0.00238885	0.25603	1
1651	2400584	0	0.00240058	0.19295	0.888889
1652	2370971	0	0.00237097	0.179963	0.833333
1653	2351975	0	0.00235198	0.172542	0.777778
1654	2365663	0	0.00236566	0.19295	0.888889
1655	2381308	0	0.00238131	0.215213	0.944444
1656	2382705	0	0.00238271	0.19295	0.888889
1657	2373488	0.142857	0.00237349	0.204082	0.888889
1658	2484114	0	0.00248411	0.28757	0.944444
1659	2379352	0	0.00237935	0.211503	0.944444
1660	2367619	0	0.00236762	0.178108	0.777778
1661	2471264	0	0.00247126	0.215213	0.944444
1662	2365943	0	0.00236594	0.215213	0.944444
1663	2377117	0	0.00237712	0.239332	1
1664	2435507	0	0.00243551	0.191095	0.833333
1665	2356724	0.142857	0.00235672	0.198516	0.888889
1666	2390806	0	0.00239081	0.231911	0.944444
1667	2400025	0	0.00240003	0.222635	0.944444
1668	2357562	0	0.00235756	0.215213	0.944444
1669	2388292	0	0.00238829	0.215213	0.944444
1670	2443606	0.142857	0.00244361	0.189239	0.777778
1671	2398911	0	0.00239891	0.215213	0.888889
1672	2351416	0	0.00235142	0.178108	0.777778
1673	2377397	0	0.0023774	0.178108	0.777778
1674	2369575	0	0.00236958	0.19666	0.944444
1675	2396953	0	0.00239695	0.215213	0.944444
1676	2384940	0	0.00238494	0.155844	0.833333
1677	2400304	0	0.0024003	0.215213	1
1678	2355887	0.142857	0.00235589	0.179963	0.888889
1679	2369295	0	0.00236929	0.204082	0.888889
1680	2408128	0	0.00240813	0.179963	0.833333
1681	2377117	0	0.00237712	0.19295	0.888889
1682	2437460	0	0.00243746	0.185529	0.833333
1683	2373765	0	0.00237376	0.19295	0.888889
1684	2358959	0	0.00235896	0.19295	0.944444
1685	2403939	0	0.00240394	0.215213	1
1686	2360914	0	0.00236091	0.215213	0.944444
1687	2376280	0	0.00237628	0.211503	0.944444
1688	2358680	0	0.00235868	0.19295	0.888889
1689	2375441	0	0.00237544	0.150278	0.833333
1690	2375162	0	0.00237516	0.137291	0.777778
1691	2393321	0	0.00239332	0.16141	0.833333
1692	2351417	0	0.00235142	0.198516	0.888889
1693	2391924	0	0.00239192	0.178108	0.777778
1694	2405892	0	0.00240589	0.19295	0.944444
1695	2403937	0	0.00240394	0.172542	0.777778
1696	2338565	0	0.00233856	0.107607	0.611111
1697	2382704	0	0.0023827	0.198516	0.888889
1698	2364267	0	0.00236427	0.198516	0.888889
1699	2403658	0	0.00240366	0.19295	0.888889
1700	2369854	0	0.00236985	0.19666	0.944444
1701	2369295	0	0.00236929	0.19295	0.944444
1702	2338007	0	0.00233801	0.150278	0.833333
1703	2423771	0	0.00242377	0.107607	0.611111
1704	2482438	0.142857	0.00248244	0.19295	0.888889
1705	2399187	0	0.00239919	0.207792	0.944444
1706	2485790	0	0.00248579	0.150278	0.833333
1707	2370134	0	0.00237013	0.179963	0.833333
1708	2390248	0	0.00239025	0.198516	0.888889
1709	2486350	0	0.00248635	0.19295	0.888889
1710	2418185	0	0.00241819	0.19295	0.944444
1711	2387174	0	0.00238717	0.19295	0.944444
1712	2455899	0.142857	0.0024559	0.19295	0.888889
1713	2381867	0.142857	0.00238187	0.272727	1
1714	2381588	0	0.00238159	0.217069	0.944444
1715	2390806	0	0.00239081	0.19295	0.888889
1716	2630781	0	0.00263078	0.19295	0.888889
1717	2387175	0	0.00238718	0.19295	0.888889
1718	2426565	0	0.00242656	0.19295	0.888889
1719	2420977	0	0.00242098	0.19666	0.944444
1720	2364825	0	0.00236483	0.178108	0.777778
1721	2449194	0	0.00244919	0.137291	0.777778
1722	2367340	0	0.00236734	0.124304	0.666667
1723	2453663	0	0.00245366	0.215213	0.944444
1724	2392482	0	0.00239248	0.181818	0.833333
1725	2361753	0	0.00236175	0.150278	0.833333
1726	2369015	0	0.00236901	0.19295	0.888889
1727	2392482	0	0.00239248	0.19666	0.944444
1728	2377679	0	0.00237768	0.172542	0.777778
1729	2405613	0	0.00240561	0.19295	0.944444
1730	2386895	0	0.00238689	0.191095	0.833333
1731	2383543	0.142857	0.00238354	0.178108	0.777778
1732	2384381	0.142857	0.00238438	0.243043	0.944444
1733	2470705	0	0.00247071	0.220779	1
1734	2399188	0	0.00239919	0.172542	0.777778
1735	2373488	0.142857	0.00237349	0.19295	0.888889
1736	2470425	0	0.00247043	0.283859	1
1737	2155302	0	0.0021553	0.215213	0.944444
1738	2125131	0	0.00212513	0.150278	0.833333
1739	2167873	0.142857	0.00216787	0.178108	0.777778
1740	2171784	0	0.00217178	0.283859	1
1741	2148876	0	0.00214888	0.215213	0.944444
1742	2140776	0	0.00214078	0.172542	0.777778
1743	2136306	0	0.00213631	0.19295	0.888889
1744	2125968	0	0.00212597	0.217069	0.944444
1745	2133232	0	0.00213323	0.189239	0.777778
1746	2165079	0.142857	0.00216508	0.202226	0.888889
1747	2160051	0	0.00216005	0.215213	0.944444
1748	2132953	0	0.00213295	0.172542	0.777778
1749	2165917	0	0.00216592	0.237477	0.944444
1750	2136865	0	0.00213686	0.172542	0.777778
1751	2146641	0.142857	0.00214664	0.19295	0.888889
1752	2133232	0	0.00213323	0.183673	0.777778
1753	2163962	0	0.00216396	0.198516	0.944444
1754	2146921	0	0.00214692	0.178108	0.777778
1755	2166477	0	0.00216648	0.124304	0.666667
1756	2166755	0	0.00216675	0.19295	0.888889
1757	2129321	0.142857	0.00212932	0.215213	0.944444
1758	2218440	0	0.00221844	0.283859	1
1759	2150832	0	0.00215083	0.215213	0.944444
1760	2137701	0	0.0021377	0.215213	0.944444
1761	2164521	0	0.00216452	0.19295	0.888889
1762	2150832	0	0.00215083	0.159555	0.722222
1763	2144406	0	0.00214441	0.178108	0.777778
1764	2167035	0	0.00216703	0.19295	0.888889
1765	2153067	0	0.00215307	0.191095	0.833333
1766	2126250	0	0.00212625	0.178108	0.777778
1767	2162007	0	0.00216201	0.179963	0.833333
1768	2140495	0	0.0021405	0.215213	1
1769	2142171	0.142857	0.00214217	0.198516	0.888889
1770	2139377	0	0.00213938	0.231911	0.944444
1771	2157816	0	0.00215782	0.19295	0.888889
1772	2116750	0	0.00211675	0.215213	1
1773	2155861	0	0.00215586	0.19666	0.944444
1774	2158098	0	0.0021581	0.178108	0.777778
1775	2149435	0	0.00214943	0.19295	0.944444
1776	2150552	0	0.00215055	0.198516	0.888889
1777	2157816	0	0.00215782	0.231911	0.944444
1778	2136026	0	0.00213603	0.19295	0.888889
1779	2149714	0	0.00214971	0.19295	0.888889
1780	2124013	0.142857	0.00212401	0.19295	0.888889
1781	2168432	0	0.00216843	0.222635	0.944444
1782	2131278	0	0.00213128	0.204082	0.944444
1783	2158375	0	0.00215838	0.19295	0.888889
1784	2147479	0	0.00214748	0.202226	0.944444
1785	2149715	0	0.00214971	0.137291	0.777778
1786	2140216	0.142857	0.00214022	0.215213	1
1787	2367898	0	0.0023679	0.239332	1
1788	2371809	0	0.00237181	0.179963	0.833333
1789	2382427	0	0.00238243	0.198516	0.944444
1790	2408966	0	0.00240897	0.215213	1
1791	2358959	0	0.00235896	0.243043	0.944444
1792	2360076	0	0.00236008	0.19295	0.888889
1793	2376000	0	0.002376	0.202226	0.888889
1794	2382146	0.142857	0.00238215	0.19295	0.888889
1795	2398908	0	0.00239891	0.272727	1
1796	2365664	0	0.00236566	0.19295	0.888889
1797	2349461	0	0.00234946	0.179963	0.888889
1798	2392203	0	0.0023922	0.179963	0.888889
1799	2388292	0	0.00238829	0.19295	0.888889
1800	2360076	0	0.00236008	0.202226	0.888889
1801	2389410	0	0.00238941	0.172542	0.777778
1802	2438019	0	0.00243802	0.19295	0.888889
1803	2399467	0.142857	0.00239947	0.150278	0.833333
1804	2400866	0	0.00240087	0.237477	0.944444
1805	2386616	0	0.00238662	0.215213	1
1806	2371810	0	0.00237181	0.150278	0.833333
1807	2364546	0	0.00236455	0.191095	0.888889
1808	2398908	0	0.00239891	0.19295	0.888889
1809	2387174	0.142857	0.00238717	0.150278	0.833333
1810	2379911	0	0.00237991	0.204082	0.888889
1811	2393043	0.142857	0.00239304	0.172542	0.777778
1812	2412596	0	0.0024126	0.283859	1
1813	2388851	0	0.00238885	0.172542	0.777778
1814	2458413	0.142857	0.00245841	0.172542	0.777778
1815	2373206	0	0.00237321	0.25603	1
1816	2379631	0	0.00237963	0.19295	0.888889
1817	2449473	0.142857	0.00244947	0.19295	0.888889
1818	2303646	0	0.00230365	0.243043	0.944444
1819	2355327	0.142857	0.00235533	0.198516	0.888889
1820	2390248	0	0.00239025	0.172542	0.777778
1821	2361473	0	0.00236147	0.198516	0.888889
1822	2377397	0	0.0023774	0.211503	0.944444
1823	2395276	0	0.00239528	0.202226	0.888889
1824	2375162	0	0.00237516	0.19666	0.944444
1825	2369297	0	0.0023693	0.179963	0.833333
1826	2373765	0	0.00237376	0.178108	0.777778
1827	2409803	0.142857	0.0024098	0.179963	0.888889
1828	2385498	0	0.0023855	0.19295	0.888889
1829	2376559	0	0.00237656	0.19295	0.888889
1830	2398070	0	0.00239807	0.19295	0.888889
1831	2378794	0	0.00237879	0.19295	0.888889
1832	2391367	0	0.00239137	0.19295	0.888889
1833	2355327	0	0.00235533	0.107607	0.611111
1834	2369575	0	0.00236958	0.198516	0.944444
1835	2383263	0	0.00238326	0.189239	0.777778
1836	2369574	0	0.00236957	0.178108	0.777778
1837	2402260	0	0.00240226	0.202226	0.944444
1838	2371809	0	0.00237181	0.19295	0.888889
1839	2379074	0.142857	0.00237907	0.19295	0.888889
1840	2428800	0	0.0024288	0.267161	1
1841	2386336	0	0.00238634	0.211503	0.944444
1842	2363987	0	0.00236399	0.124304	0.666667
1843	2408127	0	0.00240813	0.215213	1
1844	2363987	0	0.00236399	0.179963	0.833333
1845	2371251	0	0.00237125	0.19295	0.944444
1846	2358960	0	0.00235896	0.179963	0.833333
1847	2391087	0	0.00239109	0.215213	0.944444
1848	2357841	0.142857	0.00235784	0.19295	0.888889
1849	2372368	0	0.00237237	0.244898	1
1850	2358959	0	0.00235896	0.19666	0.944444
1851	2366502	0	0.0023665	0.19295	0.888889
1852	2395835	0	0.00239583	0.172542	0.777778
1853	2231848	0.142857	0.00223185	0.19295	0.888889
1854	2347786	0	0.00234779	0.304267	1
1855	2381587	0	0.00238159	0.19295	0.888889
1856	2390527	0	0.00239053	0.183673	0.888889
1857	2382984	0	0.00238298	0.172542	0.777778
1858	2381308	0	0.00238131	0.19666	0.944444
1859	2451149	0	0.00245115	0.198516	0.944444
1860	2391923	0	0.00239192	0.198516	0.888889
1861	2396396	0	0.0023964	0.215213	0.944444
1862	2372927	0	0.00237293	0.19295	0.944444
1863	2359797	0	0.0023598	0.19295	0.888889
1864	2378515	0	0.00237851	0.198516	0.888889
1865	2371530	0	0.00237153	0.204082	0.888889
1866	2358959	0	0.00235896	0.215213	0.944444
1867	2344432	0	0.00234443	0.105751	0.611111
1868	2409527	0	0.00240953	0.19666	0.833333
1869	2399188	0	0.00239919	0.179963	0.833333
1870	2374323	0	0.00237432	0.211503	0.944444
1871	2349740	0	0.00234974	0.179963	0.833333
1872	2372648	0	0.00237265	0.19295	0.888889
1873	2375162	0	0.00237516	0.150278	0.833333
1874	2449752	0	0.00244975	0.172542	0.777778
1875	2385221	0	0.00238522	0.19295	0.888889
1876	2369574	0	0.00236957	0.166976	0.833333
1877	2381308	0	0.00238131	0.19295	0.888889
1878	2396393	0	0.00239639	0.215213	0.944444
1879	3373892	0	0.00337389	0.211503	0.944444
1880	2439416	0	0.00243942	0.198516	0.888889
1881	2389131	0	0.00238913	0.215213	0.944444
1882	2388852	0	0.00238885	0.179963	0.888889
1883	2447518	0	0.00244752	0.105751	0.611111
1884	2389131	0	0.00238913	0.202226	0.944444
1885	2361753	0.142857	0.00236175	0.19295	0.944444
1886	2457295	0	0.00245729	0.243043	0.944444
1887	2354489	0	0.00235449	0.215213	0.944444
1888	2377956	0	0.00237796	0.215213	0.944444
1889	2387457	0	0.00238746	0.179963	0.833333
1890	2389689	0	0.00238969	0.179963	0.888889
1891	2354489	0	0.00235449	0.150278	0.833333
1892	2440533	0	0.00244053	0.198516	0.944444
1893	2377676	0	0.00237768	0.124304	0.666667
1894	2398629	0	0.00239863	0.215213	0.944444
1895	2391644	0.142857	0.00239164	0.198516	0.888889
1896	2391647	0	0.00239165	0.25974	0.944444
1897	2380749	0	0.00238075	0.150278	0.833333
1898	2465118	0	0.00246512	0.19295	0.888889
1899	2374603	0	0.0023746	0.150278	0.833333
1900	2357004	0	0.002357	0.19295	0.888889
1901	2383822	0	0.00238382	0.19295	0.888889
1902	2350578	0	0.00235058	0.202226	0.944444
1903	2409246	0	0.00240925	0.215213	1
1904	2467632	0	0.00246763	0.19295	0.888889
1905	2382146	0	0.00238215	0.172542	0.777778
1906	2353371	0	0.00235337	0.198516	0.888889
1907	2343035	0.142857	0.00234303	0.12987	0.666667
1908	2493055	0	0.00249306	0.320965	1
1909	2386337	0.142857	0.00238634	0.172542	0.777778
1910	2424891	0	0.00242489	0.233766	0.944444
1911	2386336	0	0.00238634	0.179963	0.833333
1912	2383823	0	0.00238382	0.19295	0.888889
1913	2445562	0	0.00244556	0.211503	0.944444
1914	2364546	0	0.00236455	0.105751	0.611111
1915	2364825	0	0.00236483	0.178108	0.777778
1916	2402819	0	0.00240282	0.215213	0.944444
1917	2363429	0	0.00236343	0.19295	0.888889
1918	2364825	0	0.00236483	0.19295	0.888889
1919	2428520	0.142857	0.00242852	0.198516	0.888889
1920	2378794	0	0.00237879	0.213358	0.888889
1921	2384660	0	0.00238466	0.179963	0.833333
1922	2362591	0	0.00236259	0.172542	0.777778
1923	2368736	0	0.00236874	0.204082	0.944444
1924	2431316	0	0.00243132	0.172542	0.777778
1925	2401982	0	0.00240198	0.19295	0.888889
1926	2379631	0	0.00237963	0.211503	0.944444
1927	2363428	0	0.00236343	0.211503	0.944444
1928	2376559	0	0.00237656	0.198516	0.888889
1929	2391086	0	0.00239109	0.19295	0.888889
1930	2346108	0	0.00234611	0.19295	0.944444
1931	2391365	0	0.00239136	0.172542	0.777778
1932	2362033	0	0.00236203	0.215213	0.944444
1933	2385499	0	0.0023855	0.19295	0.944444
1934	2404495	0	0.00240449	0.233766	0.944444
1935	2374045	0	0.00237404	0.137291	0.777778
1936	2357003	0	0.002357	0.19295	0.888889
1937	2370413	0	0.00237041	0.220779	0.888889
1938	2384660	0.142857	0.00238466	0.137291	0.777778
1939	2397514	0	0.00239751	0.198516	0.944444
1940	2365105	0	0.00236511	0.215213	0.944444
1941	2362032	0	0.00236203	0.19295	0.888889
1942	2372648	0	0.00237265	0.19666	0.944444
1943	2400584	0	0.00240058	0.150278	0.833333
1944	2353092	0	0.00235309	0.204082	0.888889
1945	2393321	0	0.00239332	0.178108	0.777778
1946	2375164	0.285714	0.00237516	0.179963	0.888889
1947	2564572	0	0.00256457	0.313544	1
1948	2361474	0	0.00236147	0.19295	0.888889
1949	2387175	0	0.00238718	0.19666	0.944444
1950	2365663	0	0.00236566	0.198516	0.944444
1951	2360356	0	0.00236036	0.19666	0.833333
1952	2383823	0	0.00238382	0.215213	0.944444
1953	2396955	0	0.00239696	0.137291	0.777778
1954	2380750	0	0.00238075	0.178108	0.777778
1955	2392482	0	0.00239248	0.166976	0.777778
1956	2372089	0	0.00237209	0.207792	0.833333
1957	2385499	0	0.0023855	0.19666	0.833333
1958	2380190	0	0.00238019	0.124304	0.666667
1959	2364266	0	0.00236427	0.202226	0.888889
1960	2387456	0	0.00238746	0.202226	0.944444
1961	2426286	0	0.00242629	0.19295	0.888889
1962	2370412	0	0.00237041	0.198516	0.888889
1963	2396953	0	0.00239695	0.105751	0.611111
1964	2374883	0	0.00237488	0.150278	0.833333
1965	2380749	0	0.00238075	0.215213	0.944444
1966	2375441	0	0.00237544	0.179963	0.833333
1967	2469589	0	0.00246959	0.166976	0.666667
1968	2389130	0	0.00238913	0.215213	1
1969	2372089	0	0.00237209	0.204082	0.888889
1970	2370972	0.142857	0.00237097	0.137291	0.777778
1971	2348064	0	0.00234806	0.159555	0.722222
1972	2434387	0	0.00243439	0.215213	0.944444
1973	2404216	0	0.00240422	0.124304	0.666667
1974	2396116	0	0.00239612	0.211503	0.944444
1975	2372648	0	0.00237265	0.19295	0.944444
1976	2458692	0	0.00245869	0.19295	0.888889
1977	2384939	0.142857	0.00238494	0.172542	0.777778
1978	2412038	0	0.00241204	0.226345	0.944444
1979	2421257	0.142857	0.00242126	0.198516	0.888889
1980	2379073	0	0.00237907	0.250464	1
1981	2361194	0	0.00236119	0.137291	0.777778
1982	2386896	0	0.0023869	0.19295	0.888889
1983	2390527	0	0.00239053	0.215213	0.944444
1984	2350857	0	0.00235086	0.150278	0.833333
1985	2382705	0	0.00238271	0.179963	0.833333
1986	2377118	0	0.00237712	0.19295	0.888889
1987	2399187	0	0.00239919	0.215213	0.944444
1988	2438858	0	0.00243886	0.135436	0.666667
1989	2386338	0	0.00238634	0.137291	0.777778
1990	2345829	0	0.00234583	0.19295	0.888889
1991	2380191	0	0.00238019	0.19295	0.888889
1992	2359518	0	0.00235952	0.19295	0.888889
1993	3323048	0	0.00332305	0.179963	0.833333
1994	2372089	0	0.00237209	0.16141	0.833333
1995	2365944	0	0.00236594	0.178108	0.777778
1996	2365942	0	0.00236594	0.215213	0.944444
1997	2400305	0	0.00240031	0.211503	0.944444
1998	2382984	0.142857	0.00238298	0.150278	0.833333
[truncated: 2,132 more rows]
